# Supplementary material for: Integrating omics data and machine learning techniques for precision detection of oral squamous cell carcinoma: evaluating single biomarkers
Source: Front Immunol. 2024 Dec 3;15:1493377. doi: 10.3389/fimmu.2024.1493377 (PMC11649677; doi:10.3389/fimmu.2024.1493377)
Supplement: Supplementary Table 1 — Clinicopathological data of OSCC patients and HC. Most patients are male, over 40 years, current smokers and alcoholics, with large tumors from the tongue (C02) and floor of mouth (C04) subsites, often with nodal metastases. [file DataSheet1.zip › Supplementary Table 2.XLSX]

## Sheet: suppl table s2
Supplementary Table S2： MS analysis of all samples. Concentration (uM) of 131 metabolites and 104 metabolite ratios/sums in plasma samples from 61 OSCC patients and 61 controls.
Sample Identification	Label	Ala	Arg	Asn	Asp	Cit	Gln	Glu	Gly	His	Ile	Leu	Lys	Met	Orn	Phe	Pro	Ser	Thr	Trp	Tyr	Val	alpha-AAA	Creatinine	Kynurenine	Met-SO	SDMA	t4-OH-Pro	Taurine	C0	C2	C3	C4	C5	C14:1	C14:2	C16	C18	C18:1	C18:2	lysoPC a C16:0	lysoPC a C16:1	lysoPC a C17:0	lysoPC a C18:0	lysoPC a C18:1	lysoPC a C18:2	lysoPC a C20:3	lysoPC a C20:4	lysoPC a C28:1
BR-001 - Case 1	cancer	267.072	90.073	50.962	5.242	44.254	753.264	51.244	218.763	70.591	84.783	158.114	226.544	20.457	87.563	67.136	116.75	118.323	124.189	47.266	67.885	205.272	0.745	73.28	1.572	0.193137	0.157482	4.668	38.463	40.059	8.439	0.311	0.117	0.094	0.086	0.032	0.07	0.027	0.082	0.045	45.119	1.35	0.902	14.695	7.51	11	1.541	5.007	0.228
BR-001 - Case 2	cancer	289.945	91.177	44.082	2.887	71.28	614.093	87.302	228.815	82.838	84.225	138.102	232.443	22.78	131.326	57.295	360.014	83.574	93.788	45.28	80.416	190.343	0.84	87.5	0.664	2.451	0.409	105.743	41.955	37.974	6.514	0.263	0.259	0.245	0.156	0.042	0.097	0.039	0.124	0.056	66.808	2.694	1.437	36.629	11.998	16.137	3.134	6.574	0.22
BR-001 - Case 3	cancer	385.21	63.568	23.946	7.264	30.432	578.884	109.503	143.761	57.337	53.336	89.298	288.161	10.044	67.78	37.086	163.524	81.689	76.238	50.403	80.887	188.259	1.771	122.604	3.006	0.638	0.659	5.176	31.803	38.226	5.155	0.361	0.25	0.226	0.106	0.026	0.094	0.03	0.112	0.03	58.157	3.12	1.459	16.095	11.949	13.491	1.697	5.887	0.751
BR-001 - Case 4	cancer	303.683	72.207	41.58	5.015	36.486	549.823	56.099	161.235	74.442	72.679	156.493	242.253	23.706	159.947	98.622	163.419	117.312	77.487	78.098	150.115	330.754	1.322	90.444	6.83	1.15	0.584	5.491	31.906	35.83	3.425	0.455	0.242	0.764	0.076	0.017	0.061	0.024	0.066	0.039	20.812	0.772	0.368	8.207	3.867	6.101	0.755	1.366	0.206
BR-001 - Case 5	cancer	394.972	74.031	40.618	0.858898	78.764	890.682	43.978	227.939	85.678	48.326	75.203	204.799	17.407	96.42	52.775	191.262	64.931	87.147	44.933	108.581	184.933	1.009	222.357	4.825	1.234	1.033	7.324	50.624	48.571	7.603	0.529	0.677	4.149	0.081	0.02	0.063	0.039	0.058	0.045	58.946	1.141	1.739	31.932	7.877	16.97	1.515	3.462	0.297
BR-001 - Case 6	cancer	299.674	80.956	40.569	2.746	40.003	696.504	58.013	183.437	79.376	90.155	146.428	245.301	22.384	158.106	67.249	184.228	180.733	126.427	41.923	75.682	220.934	1.539	70.206	1.33	1.343	0.171884	35.236	37.32	44.296	5.437	0.44	0.414	0.144	0.094	0.032	0.075	0.041	0.11	0.055	48.023	1.637	1.334	21.928	11.966	21.651	1.453	3.338	0.192
BR-001 - Case 7	cancer	355.361	103.479	40.41	2.646	45.385	971.062	89.451	195.202	94.625	86.56	143.924	213.078	12.689	73.299	53.284	197.246	133.767	124.286	49.494	80.215	224.79	0.827	175.515	2.74	0.685	0.853	21.587	69.957	53.625	11.479	0.229	0.367	1.431	0.129	0.041	0.108	0.04	0.102	0.05	63.592	1.899	1.393	28.762	13.706	36.455	2.845	6.225	0.259
BR-001 - Case 8	cancer	266.499	111.775	35.718	2.516	39.538	766.22	81.219	216.795	82.758	86.511	145.225	227.264	18.999	135.384	65.421	174.539	72.526	70.839	48.835	64.653	283.661	2.389	83.07	2.114	6.947	0.321	28.973	51.399	44.635	10.776	0.458	0.247	0.199	0.154	0.05	0.135	0.063	0.153	0.108	69.474	1.961	2.203	31.212	15.642	30.548	4.077	5.885	0.366
BR-001 - Case 9	cancer	332.574	46.551	33.773	4.416	35.148	596.662	67.816	202.286	82.809	54.841	100.538	149.047	15.817	50.015	41.085	114.094	68.166	88.653	39.249	64.751	219.31	0.425	89.6	1.328	0.493	0.696	6.796	42.393	28.442	7.191	0.242	0.356	0.371	0.085	0.022	0.095	0.033	0.091	0.038	84.308	2.84	2.351	34.371	19.391	26.047	3.129	5.647	0.196
BR-001 - Case 10	cancer	317.927	93.698	46.582	12.021	37.636	697.786	48.239	143.671	103.182	101.732	166.731	258.551	18.454	102.971	66.57	141.684	74.235	106.58	59.713	78.119	411.208	1.505	98.666	1.767	0.355	0.160991	11.592	59.802	40.638	12.793	0.379	0.174	0.123	0.17	0.055	0.123	0.052	0.116	0.07	74.747	2.046	1.626	30.826	9.429	17.524	1.9	3.999	0.343
BR-001 - Case 11	cancer	211.714	79.823	27.706	0.959127	36.516	716.229	38.797	189.969	43.495	65.683	79.391	146.764	11.945	102.063	42.651	187.157	61.792	94.155	32.38	61.483	164.436	0.592	60.375	0.892	0.438	0.179299	9.596	25.8	28.335	5.668	0.171	0.129	0.068	0.103	0.029	0.074	0.03	0.096	0.04	46.031	2.572	0.73	16.806	11.954	17.61	1.322	3.796	0.0834574
BR-001 - Case 12	cancer	488.782	63.308	39.823	6.101	55.763	822.392	95.536	234.147	103.815	61.897	100.987	148.473	32.148	125.932	73.024	326.871	126.346	96.715	59.403	100.778	230.154	0.582	74.761	3.482	1.767	0.68	6.785	31.27	35.964	4.003	0.303	0.201	0.21	0.067	0.017	0.089	0.033	0.1	0.088	69.401	2.345	1.188	30.496	11.913	22.684	2.734	4.609	0.262
BR-001 - Case 13	cancer	297.821	50.989	40.291	0.876264	42.251	764.681	82.557	221.355	90.782	84.718	133.922	208.747	17.956	207.863	59.244	118.244	150.399	96.343	43.584	75.897	240.366	1.403	119.192	1.555	0.722	0.189616	11.815	37.192	28.392	5.712	0.197	0.274	1.671	0.131	0.042	0.118	0.057	0.139	0.125	80.055	1.587	2.374	43.774	18.289	44.463	2.998	5.299	0.32
BR-001 - Case 14	cancer	161.129	58.653	27.994	3.607	38.296	371.072	298.024	120.86	72.361	55.421	81.189	134.199	9.173	95.617	43.504	148.772	48.935	84.233	38.09	64.474	175.183	0.56	48.631	1.072	0.867	0.151404	3.773	26.103	20.377	4.978	0.102	0.068	0.592	0.072	0.02	0.05	0.024	0.061	0.03	43.348	3.892	0.883	18.502	12.154	19.565	1.748	2.345	0.333
BR-001 - Case 15	cancer	403.584	68.635	46.424	7.172	40.349	607.912	123.956	260.366	74.366	94.685	156.572	171.67	23.614	113.516	73.588	348.417	121.275	134.8	65.072	159.671	300.884	1.102	76.176	3.584	2.773	0.163313	18.666	32.486	38.008	4.698	0.505	0.314	0.869	0.079	0.016	0.059	0.027	0.057	0.029	55.208	2.6	1.495	23.922	17.57	36.976	2.887	5.563	0.33
BR-001 - Case 16	cancer	357.016	90.669	35.603	4.343	31.469	664.784	92.559	162.84	62.15	111.653	204.996	244.737	21.014	88.191	60.65	181.371	88.062	73.558	71.096	74.6	356.434	2.042	101.976	1.259	0.403	0.180481	14.671	39.539	63.952	6.833	0.417	0.338	0.198	0.103	0.029	0.075	0.027	0.075	0.042	58.039	2.351	1.025	32.214	13.43	18.614	2.564	7.638	0.317
BR-001 - Case 17	cancer	343.812	40.612	36.865	13.274	38.643	551.202	40.866	250.55	75.422	80.577	146.693	225.474	13.611	131.712	80.274	311.906	93.566	94.176	54.721	68.452	404.284	1.64	94.571	2.192	0.408	0.161769	13.197	42.193	57.27	7.795	0.577	0.28	0.163	0.099	0.029	0.117	0.032	0.118	0.068	74.885	2.302	1.755	29.595	12.236	21.864	2.372	8.841	0.367
BR-001 - Case 18	cancer	182.482	66.182	22.14	1.00698	33.247	412.807	51.583	110.081	52.36	41.471	65.245	84.141	9.83	79.982	51.206	158.405	90.292	79.918	31.925	86.056	146.325	0.608	66.469	1.616	0.356	0.163819	5.1	32.02	29.407	4.449	0.29	0.249	0.22	0.067	0.029	0.048	0.0120056	0.05	0.03	25.285	1.411	0.454	8.963	5.04	8.774	1.279	1.714	0.0970299
BR-002 - Case 19	cancer	298.758	35.433	24.129	6.504	44.662	443.425	156.293	121.886	61.456	90.807	159.096	219.847	16.156	135.572	60.209	140.05	97.984	97.162	52.86	71.564	272.405	2.103	128.674	2.875	0.685	0.329	5.878	48.626	37.777	8.349	0.365	0.398	0.506	0.113	0.038	0.095	0.036	0.128	0.058	59.29	1.568	1.275	22.077	7.505	9.95	1.652	3.32	0.36
BR-002 - Case 22	cancer	197.329	44.046	29.866	13.811	78.989	483.687	210.569	205.441	89.229	76.474	124.918	165.228	10.839	130.956	46.215	226.4	65.173	118.356	37.901	42.787	208.04	0.925	199.127	5.175	0.268246	2.062	25.4	74.352	43.149	10.823	0.467	0.76	0.969	0.405	0.15	0.097	0.03	0.154	0.075	32.106	1.391	0.79	13.229	6.845	8.425	1.052	2.081	0.221
BR-002 - Case 23	cancer	409.23	78.676	53.849	7.882	53.799	501.856	90.96	159.898	87.191	103.184	173.627	221.401	15.641	114.133	60.991	129.821	134.541	144.84	63.367	102.809	279.517	1.041	115.648	2.835	0.662	0.512	6.819	37.64	22.089	1.924	0.243	0.188	0.352	0.067	0.00965683	0.062	0.025	0.06	0.042	73.874	2.023	1.628	30.841	12.408	21.208	2.709	6.142	0.355
BR-002 - Case 24	cancer	246.098	71.699	35.59	18.831	31.985	614.994	102.251	213.481	91.291	63.9	105.725	226.496	24.007	85.796	64.977	106.552	202.278	83.97	39.68	66.919	190.981	1.019	79.337	1.107	1.011	0.161827	9.624	35.299	26.085	7.415	0.236	0.502	0.431	0.208	0.056	0.119	0.048	0.171	0.088	82.34	2.921	1.278	29.794	20.58	23.354	3.089	8.366	0.403
BR-002 - Case 26	cancer	225.508	83.95	35.249	7.832	52.391	668.328	62.781	207.486	67.735	97.162	162.851	224.233	21.984	82.045	71.607	216.177	109.468	123.161	60.433	65.782	365.577	1.126	137.313	1.919	0.665	0.424	14.432	54.83	32.59	3.769	0.317	0.324	0.72	0.092	0.024	0.059	0.026	0.075	0.042	42.785	1.267	1.032	21.296	10.922	18.177	1.539	3.777	0.266
BR-002 - Case 28	cancer	275.255	41.845	27.003	3.564	60.118	524.694	92.277	143.055	69.643	80.465	120.937	124.944	12.132	37.902	53.44	86.125	78.243	62.661	39.832	76.232	211.213	0.603	170.642	1.811	0.882	0.868	4.548	66.575	32.034	14.281	0.236	0.555	0.695	0.15	0.058	0.126	0.042	0.135	0.053	53.911	1.267	1.399	18.213	9.887	19.329	1.972	5.273	0.201
BR-003 - Case 32	cancer	200.748	70.443	43.627	9.62	43.486	257.36	621.096	202.448	91.178	43.091	82.812	179.327	10.044	56.366	43.616	160.317	186.965	167.614	17.373	61.632	202.874	0.563	61.872	1.769	0.332	0.653	4.852	118.918	28.941	7.244	0.122	0.084	0.205	0.068	0.018	0.052	0.028	0.072	0.023	39.212	3.335	0.657	13.683	19.419	15.923	2.452	4.098	0.311
BR-003 - Case 33	cancer	364.479	90.468	36.241	16.974	57.614	814.283	71.243	266.539	90.792	99.899	158.039	205.827	18.787	83.186	62.215	268.304	132.516	110.673	45.115	72.062	403.748	0.949	118.614	4.124	0.999	0.643	21.916	84.11	27.033	2.876	0.24	0.49	0.32	0.118	0.053	0.099	0.05	0.107	0.098	71.467	2.208	1.612	36.87	19.529	39.937	2.36	12.253	0.201
BR-003 - Case 34	cancer	198.72	58.435	30.207	5.387	23.922	526.037	132.651	170.052	79.089	77.743	143.14	209.894	13.558	72.47	65.394	135.065	170.828	67.459	39.755	62.647	257.751	0.722	79.975	1.223	0.52	0.195671	8.815	131.313	36.193	6.77	0.185	0.078	0.128	0.093	0.027	0.071	0.033	0.086	0.031	30.093	1.142	0.65	14.877	8.024	6.765	1.074	3.06	0.275
BR-003 - Case 35	cancer	174.797	59.241	32.773	5.73	26.614	358.606	269.36	136.947	68.106	51.589	98.58	108.857	11.672	41.66	39.843	142.566	123.41	79.132	24.192	49.631	226.358	0.451	95.345	0.799	0.954	0.591	7.752	107.436	40.054	10.228	0.235	0.199	0.34	0.116	0.033	0.086	0.034	0.11	0.059	28.74	1.212	0.393	13.019	10.12	8.356	1.311	3.791	0.176
BR-005 - Case 37	cancer	534.784	130.095	44.261	7.436	60.19	678.985	80.34	278.832	101.989	142.653	213.296	260.917	25.666	155.413	67.458	359.704	129.452	110.476	53.01	57.783	331.756	2.134	154.519	1.838	1.929	0.387	21.105	52.641	41.122	3.55	0.44	0.467	0.216	0.064	0.02	0.047	0.028	0.075	0.077	64.697	2.156	1.766	27.228	15.397	44.485	2.323	7.786	0.246
BR-005 - Case 38	cancer	391.699	74.62	32.937	8.547	39.524	565.705	105.647	262.428	84.841	90.221	150.112	158.239	25.902	70.623	64.55	237.096	142.17	121.926	63.123	75.943	343.24	0.82	119.233	2.129	0.898	0.843	20.432	41.892	54.825	7.392	0.406	0.255	0.291	0.128	0.035	0.106	0.043	0.101	0.056	64.247	2.223	1.376	22.661	12.676	16.489	2.08	3.348	0.222
BR-005 - Case 39	cancer	361.966	82.921	32.482	1.06147	24.799	579.477	53.227	221.037	52.132	75.535	88.458	213.192	20.73	75.49	50.183	184.063	121.327	112.44	46.042	56.957	180.696	0.269026	104.137	0.93	0.282453	0.387	20.249	38.437	25.299	3.588	0.201	0.096	0.076	0.074	0.027	0.071	0.038	0.075	0.063	72.605	1.53	1.697	32.487	14.02	32.882	1.801	6.553	0.231
BR-005 - Case 43	cancer	515.602	122.494	52.843	0.767991	34.82	948.769	75.793	305.488	107.224	81.121	149.651	336.249	30.545	106.802	86.384	195.694	124.616	190.789	86.896	81.177	278.784	1.879	156.998	2.189	0.29107	0.672	17.028	180.268	49.753	6.613	0.353	0.176	0.098	0.139	0.035	0.119	0.05	0.11	0.055	131.425	4.509	4.156	55.046	23.39	30.279	2.617	11.297	0.233
BR-005 - Case 44	cancer	293.823	68.654	43.783	11.29	26.215	831.929	125.244	197.43	68.324	154.8	216.428	166.101	22.145	101.614	76.287	282.393	54.267	106.385	68.762	92.612	312.115	5.668	107.539	1.323	0.812	0.463	23.164	67.986	32.433	7.799	0.359	0.104	0.261	0.101	0.017	0.064	0.031	0.049	0.031	119.298	5.273	1.259	32.504	20.079	39.871	3.415	6.558	0.314
BR-005 - Case 45	cancer	413.335	80.997	38.537	8.033	32.227	693.422	152.06	314.229	80.863	87.991	168.606	235.549	24.967	153.863	77.337	172.129	94.443	106.131	87.765	80.381	262.095	4.783	77.299	3.301	0.465	0.504	8.987	150.749	41.749	3.274	0.391	0.188	0.134	0.11	0.023	0.104	0.041	0.071	0.028	87.739	3.266	2.934	33.462	15.917	14.432	2.132	5.753	0.416
BR-005 - Case 46	cancer	432.591	103.547	63.156	10.088	24.913	963.292	73.322	275.005	104.015	64.234	145.777	192.774	47.878	97.207	102.834	346.252	278.461	135.418	81.306	128.068	158.017	1.702	152.228	3.738	0.817	0.764	15.223	86.483	34.888	16.872	0.49	0.244	0.153	0.155	0.057	0.142	0.056	0.182	0.095	71.623	2.911	2.804	26.954	18.744	25.872	1.998	5.413	0.425
BR-005 - Case 47	cancer	256.304	95.724	49.071	0.894455	44.336	588.335	118.814	210.6	74.467	86.635	161.301	163.317	24.903	60.886	57.91	141.582	98.188	88.864	49.57	43.476	210.202	0.231839	94.224	1.607	0.545	0.565	14.398	159.126	43.415	11.199	0.26	0.107	0.117	0.153	0.044	0.128	0.052	0.157	0.068	109.863	5.259	1.208	31.803	26.516	30.098	2.883	5.792	0.271
BR-005 - Case 48	cancer	270.541	85.306	32.827	8.777	43.268	745.022	86.037	263.747	69.399	70.219	127.905	162.099	19.799	75.775	52.826	276.769	96.872	86.492	41.451	51.83	204.521	0.290509	173.345	3.918	0.951	0.567	17.701	110.293	56.18	9.49	0.603	0.365	0.445	0.111	0.034	0.095	0.039	0.088	0.058	90.511	2.263	2.353	36.184	17.035	35.285	2.273	3.65	0.296
BR-005 - Case 49	cancer	353.977	83.59	62.808	13.878	39.345	917.389	100.65	409.074	87.016	44.022	105.58	171.504	20.258	82.854	61.391	306.461	167.217	137.386	38.041	50.722	203.615	1.176	109.172	1.193	0.677	0.877	10.26	123.061	39.118	6.976	0.275	1.469	0.189	0.167	0.065	0.121	0.053	0.133	0.087	68.676	3.51	1.071	24.798	20.538	37.375	2.712	6.811	0.222
BR-005 - Case 50	cancer	373.381	87.18	48.172	7.263	39.202	790.449	45.167	410.726	92.138	105.042	147.883	188.412	22.929	107.969	50.143	224.803	115.014	140.454	50.681	61.843	232.539	1.756	183.849	2.441	0.6	0.665	40.025	100.972	38.93	5.169	0.355	0.449	2.304	0.086	0.028	0.058	0.031	0.056	0.038	86.897	3.2	2.478	41.877	20.61	37.753	3.77	5.195	0.187
BR-005 - Case 51	cancer	283.113	63.444	36.685	9.415	28.95	708.748	115.57	250.327	78.337	60.312	115.574	222.406	19.722	98.811	54.151	173.773	108.956	91.357	55.228	51.533	222.827	1.055	115.834	2.172	0.673	0.519	15.486	147.664	41.855	10.771	0.286	0.24	0.331	0.147	0.045	0.139	0.071	0.175	0.101	86.927	2.18	2.792	36.661	16.756	26.443	2.505	7.857	0.287
BR-005 - Case 52	cancer	470.451	72.849	54.818	9.142	42.584	863.983	83.482	325.528	108.454	118.37	233.754	282.163	28.537	104.85	85.759	238.526	111.296	144.185	51.86	54.896	314.919	2.74	290.04	4.493	1.138	1.428	38.316	99.682	67.848	8.297	0.714	0.535	0.323	0.084	0.033	0.089	0.045	0.086	0.05	55.579	2.171	2.147	24.819	11.471	17.053	1.401	8.194	0.221
BR-005 - Case 53	cancer	515.32	87.078	51.328	10.294	39.245	802.859	63.224	234.628	103.438	112.333	187.293	274.655	28.636	148.264	78.651	327.908	126.263	142.594	73.572	86.706	351.42	2.7	181.305	2.277	0.343	0.51	29.557	151.295	62.271	7.495	0.861	0.443	0.185	0.167	0.047	0.149	0.071	0.124	0.073	90.2	2.533	2.572	47.909	16.166	29.094	2.641	4.66	0.427
BR-005 - Case 54	cancer	411.121	69.825	36.353	7.312	28.245	785.784	108.892	274.195	84.628	76.864	124.138	254.464	24.875	76.056	56.718	233.961	99.688	103.562	46.083	55.53	212.065	1.305	138.238	3.201	0.943	0.513	7.209	111.712	31.825	3.631	0.271	0.369	0.911	0.09	0.02	0.085	0.03	0.068	0.051	94.767	2.626	3.093	37.695	15.417	27.559	2.156	6.583	0.407
BR-005 - Case 55	cancer	385.746	93.062	61.976	14.305	38.099	713.422	64.883	207.593	87.952	97.742	129.934	266.834	30.146	92.29	63.37	270.298	95.27	150.217	59.085	56.163	283.034	2.386	155.676	2.602	0.429	0.578	16.867	119.398	30.932	3.053	0.332	0.339	0.782	0.088	0.033	0.067	0.033	0.058	0.049	101.342	2.643	2.93	50.356	17.019	33.868	3.552	5.238	0.305
BR-005 - Case 56	cancer	493.737	173.731	81.157	35.435	49.711	964.563	184.382	421.364	109.38	214.443	291.038	442.651	50.599	187.816	106.128	315.422	170.961	171.168	101.061	106.113	434.65	3.383	187.7	1.977	2.13	0.699	20.48	182.992	57.172	5.21	0.726	0.268	0.234	0.102	0.024	0.072	0.038	0.078	0.073	104.687	3.033	2.755	55.999	20.706	48.927	4.2	10.04	0.396
BR-005 - Case 57	cancer	423.772	109.252	52.734	9.815	69.598	946.534	52.759	471.539	100.881	86.994	177.461	242.603	28.788	133.689	70.557	270.866	90.907	133.73	63.68	51.696	233.1	1.624	249.192	5.109	0.314	1.074	30.811	63.566	43.539	5.111	0.531	0.326	0.133	0.111	0.039	0.127	0.049	0.146	0.12	110.146	3.139	2.952	54.078	20.421	36.689	3.266	10.141	0.326
BR-005 - Case 58	cancer	382.808	80.354	43.045	7.834	44.822	819.109	60.121	273.285	103.889	73.832	167.789	197.378	22.314	100.296	67.868	166.648	93.999	98.321	51.414	78.144	235.437	2.152	198.355	2.596	0.778	0.716	12.175	81.041	54.974	11.088	0.548	0.51	1.287	0.14	0.05	0.092	0.03	0.104	0.054	82.617	3.971	2.251	34.477	15.658	32.406	3.324	7.59	0.396
BR-005 - Case 59	cancer	425.11	97.126	53.997	11.261	20.138	847.732	62.427	268.213	100.927	99.855	152.117	220.354	32.372	91.757	65.97	221.555	127.032	141.857	57.907	80.778	222.934	0.314975	80.667	0.877	1.454	0.439	13.466	132.77	32.788	5.306	0.297	0.328	1.145	0.123	0.035	0.08	0.044	0.088	0.043	76.851	2.242	2.274	39.838	17.569	28.692	2.341	6.195	0.312
BR-005 - Case 60	cancer	377.691	72.093	45.98	7.378	23.645	844.153	134.969	452.573	83.939	62.363	115.809	197.744	20.973	63.979	57.062	190.614	99.452	69.115	25.119	40.751	182.639	2.46	184.112	3.053	0.555	0.48	11.144	153.197	30.213	2.182	0.328	0.15	0.119	0.055	0.0134123	0.043	0.022	0.04	0.029	78.944	1.547	2.185	30.054	12.982	23.709	1.617	4.984	0.236
BR-005 - Case 61	cancer	263.371	72.199	30.172	1.01374	33.696	549.387	67.226	197.46	67.569	56.311	116.373	191.357	16.673	73.086	43.726	224.41	67.374	64.388	50.845	44.398	181.798	1.788	116.2	2.362	0.639	0.394	12.89	139.541	41.618	4.077	0.377	0.395	0.671	0.083	0.019	0.08	0.037	0.077	0.032	100.048	3.725	3.179	47.606	24.991	28.866	3.295	8.021	0.254
BR-005 - Case 62	cancer	343.949	71.215	35.787	8.831	22.15	687.472	51.813	186.939	80.887	82.143	143.812	167.146	24.47	57.936	72.751	144.587	97.748	94.358	59.804	60.418	234.643	1.061	114.296	3.078	0.399	0.54	16.143	119.166	29.108	6.161	0.327	0.163	0.219	0.186	0.081	0.129	0.046	0.114	0.073	76.345	2.21	1.623	33.619	13.126	22.574	1.706	8.327	0.196
BR-005 - Case 63	cancer	481.971	96.642	43.297	0.898546	35.655	689.427	83.361	353.404	85.151	51.837	87.184	213.285	24.082	75.933	54.218	274.163	103.205	122.144	43.546	39.893	173.934	1.631	206.725	2.265	0.693	0.707	27.383	119.566	39.649	3.908	0.339	0.185	0.225	0.052	0.0105673	0.041	0.0162472	0.0289313	0.043	59.175	1.556	1.55	24.336	11.25	26.053	1.268	3.4	0.236
BR-005 - Case 64	cancer	412.984	90.043	47.441	8	31.254	768.996	54.436	355.08	82.13	70.554	105.622	204.998	23.17	121.571	62.338	252.35	150.155	139.864	34.768	65.745	227.794	1.991	131.334	2.031	0.963	0.537	20.893	87.496	45.479	3.713	0.422	0.413	0.689	0.084	0.016	0.075	0.044	0.073	0.038	87.847	1.841	2.124	31.666	18.705	30.59	1.926	6.588	0.177
BR-005 - Case 65	cancer	437.035	98.563	45.518	7.037	47.667	879.886	66.36	275.401	102.421	78.086	122.011	214.485	30.247	100.156	67.466	235.608	142.864	127.264	61.401	55.492	223.147	1.463	285.223	4.628	0.156833	1.102	10.204	122.718	47.862	13.391	0.426	0.325	0.148	0.243	0.134	0.108	0.033	0.113	0.073	75.429	1.88	1.258	24.005	11.19	16.198	1.188	5.28	0.171
BR-005 - Case 66	cancer	380.571	57.037	41.342	10.935	25.089	628.721	76.262	181.504	61.474	49.537	86.281	195.572	14.523	66.027	43.346	151.112	79.385	87.343	35.954	54.066	164.004	0.208385	124.436	1.394	0.451	0.488	5.367	73.775	29.841	4.332	0.279	0.305	0.679	0.073	0.023	0.066	0.031	0.069	0.048	81.719	2.066	1.884	27.834	12.944	27.798	2.199	3.623	0.227
BR-005 - Case 67	cancer	272.974	68.313	43.791	7.221	28.537	640.721	45.861	202.624	65.135	81.581	169.914	234.713	21.988	87.65	56.128	127.4	90.783	118.532	46.431	57.202	234.451	2.271	130.457	2.084	0.318	0.51	11.851	57.71	28.585	6.659	0.228	0.203	0.097	0.111	0.063	0.089	0.036	0.099	0.09	54.621	1.535	1.647	27.083	7.773	16.059	1.363	6.484	0.193
BR-005 - Case 68	cancer	434.826	90.053	47.293	10.478	28.64	732.574	63.006	312.521	95.99	88.983	165.697	290.687	35.525	101.535	72.406	185.551	144.429	128.917	74.687	86.324	266.452	1.965	110.298	1.845	0.418	0.156037	19.71	68.446	39.674	4.529	0.329	0.153	0.155	0.127	0.026	0.08	0.04	0.084	0.046	82.735	2.193	2.154	42.698	15.509	25.507	1.6	6.841	0.325
BR-005 - Case 69	cancer	473.959	105.121	60.901	9.399	35.505	690.562	78.395	218.01	89.231	116.788	203.547	273.754	35.598	88.425	81.403	273.56	112.919	176.77	64.327	95.482	324.078	2.757	132.604	1.017	0.528	0.406	7.949	83.188	31.171	3.429	0.485	0.247	0.237	0.088	0.018	0.084	0.033	0.07	0.037	87.915	2.417	2.034	32.712	20.418	43.491	2.106	7.268	0.276
BR-005 - Case 70	cancer	411.448	74.141	48.661	6.998	27.093	880.834	85.398	342.933	102.24	103.336	170.675	272.932	31.179	71.872	71.908	207.301	143.607	120.186	60.212	83.56	248.042	1.158	187.116	1.868	0.811	0.547	6.83	108.227	37.763	17.324	0.259	0.453	1.058	0.183	0.065	0.141	0.068	0.177	0.102	101.454	1.651	2.183	30.633	17.951	41.362	1.452	12.611	0.21
BR-005 - Case 71	cancer	261.831	73.081	47.149	0.883075	44.258	584.577	49.052	219.478	56.525	78.358	103.519	180.079	21.119	94.046	52.643	173.136	76.362	80.027	45.153	39.801	194.732	0.239992	158.062	2.565	0.229216	0.608	12.417	113.08	23.781	8.655	0.167	0.167	0.064	0.125	0.064	0.106	0.051	0.119	0.085	68.348	0.928	1.458	30.779	11.675	27.627	0.81	5.653	0.181
BR-005 - Case 72	cancer	413.334	42.653	28.767	9.605	20.362	409.631	117.32	237.808	64.163	32.869	93.157	151.121	12.332	70.887	38.962	100.191	81.862	60.883	39.208	28.765	143.149	1.061	103.593	0.752	0.326	0.49	10.513	87.457	33.816	4.262	0.322	0.173	0.076	0.063	0.017	0.066	0.035	0.081	0.061	84.934	2.379	2.443	44.077	14.735	28.687	3.068	5.456	0.228
BR-001 - Control 1	control	389.629	101.751	70.7	8.93	37.794	603.161	88.349	337.564	58.795	89.872	131.668	220.876	23.044	94.46	60.11	399.432	104.503	136.234	26.399	49.238	213.683	1.181	356.914	2.71	1.701	2.865	11.063	67.483	61.757	8.654	0.667	0.527	1.428	0.082	0.036	0.07	0.032	0.077	0.047	42.265	1.061	0.807	17.172	8.388	16.672	1.076	2.253	0.218
BR-001 - Control 2	control	516.191	65.934	49.515	3.053	23.352	460.957	80.493	132.98	74.797	105.256	144.631	214.05	35.268	66.925	85.525	153.838	107.117	111.294	61.843	92.935	203.463	0.983	138.128	2.353	0.366	0.701	5.19	39.208	35.341	5.017	0.24	0.175	0.407	0.089	0.023	0.102	0.033	0.092	0.044	56.642	1.856	0.748	21.085	7.564	9.604	1.404	5.42	0.238
BR-001 - Control 3	control	274.926	28.693	25.264	2.016	16.026	299.329	27.673	242.53	48.899	44.768	78.851	123.216	15.989	46.042	53.885	140.542	75.996	55.108	32.622	57.599	182.036	0.225071	85.56	1.26	0.67	0.584	3.056	33.473	26.844	4.615	0.238	0.321	0.278	0.078	0.022	0.055	0.0148688	0.063	0.028	32.018	0.846	0.595	7.681	3.633	3.677	0.533	3.076	0.223
BR-001 - Control 4	control	450.384	113.64	51.533	13.798	73.627	901.233	193.182	231.333	95.541	122.728	193.67	353.43	27.299	155.071	88.088	291.68	135.823	175.189	60.269	87.838	311.663	1.821	110.433	2.564	0.518	0.167175	12.867	45.166	44.36	5.237	0.432	0.158	0.183	0.099	0.024	0.107	0.04	0.111	0.057	70.99	2.259	1.417	28.975	8.802	16.552	1.691	3.775	0.394
BR-001 - Control 5	control	274.964	49.043	32.347	4.999	33.861	482.818	34.37	203.5	72.256	102.632	160.2	239.608	23.753	102.949	81.916	124.531	90.238	107.732	67.3	77.169	291.002	0.871	116.728	1.672	0.211347	0.88	8.794	48.543	28.472	5.28	0.176	0.229	0.31	0.074	0.023	0.055	0.0124782	0.069	0.047	20.477	0.637	0.599	7.942	3.484	6.502	0.918	1.979	0.36
BR-001 - Control 6	control	279.724	67.324	28.431	4.07	40.317	577.102	53.015	146.939	67.829	84.498	143.894	178.058	12.784	88.949	68.938	272.518	51.608	67.605	33.406	36.721	225.672	1.01	147.993	3.104	0.91	0.164278	21.125	50.015	43.416	6.574	0.561	0.366	0.237	0.091	0.032	0.108	0.039	0.083	0.053	54.204	1.232	1.154	22.465	8.124	17.129	2.161	4.37	0.254
BR-001 - Control 7	control	335.253	83.514	56.05	3.061	38.989	606.807	44.061	305.159	90.05	81.499	124.856	225.717	30.579	102.767	60.375	247.926	138.467	134.21	48.958	67.798	274.921	0.745	100.048	1.378	0.516	0.422	5.624	42.404	37.37	7.054	0.301	0.155	0.107	0.116	0.053	0.078	0.034	0.088	0.084	66.852	1.797	1.824	29.363	10.781	21.103	1.313	6.324	0.351
BR-001 - Control 8	control	531.084	99.049	46.098	8.012	38.259	619.761	159.569	249.994	84.009	139.218	219.653	311.723	21.011	124.847	91.882	177.866	105.369	115.541	89.079	83.405	408.981	2.175	101.547	3.253	0.435	0.15277	14.009	28.612	46.313	6.384	0.522	0.268	0.32	0.107	0.028	0.126	0.055	0.131	0.081	90.5	3.491	1.322	33.068	14.845	21.862	3.125	7.333	0.283
BR-001 - Control 9	control	554.236	48.08	32.537	5.957	20.507	371.433	25.79	124.799	68.602	63.031	100.887	180.306	27.087	72.212	93.819	153.806	87.694	68.328	54.592	79.962	250.731	1.042	80.891	2.439	0.336	0.315	2.859	43.677	52.4	4.388	0.573	0.216	0.338	0.086	0.022	0.067	0.024	0.075	0.038	42.946	0.858	1.171	13.623	7.544	17.821	0.892	4.092	0.26
BR-001 - Control 10	control	552.308	89.936	48.95	3.814	44.025	842.347	18.567	161.166	92.681	107.818	156.825	334.422	48.593	123.637	114.85	253.356	91.874	131.704	75.044	156.935	237.283	1.397	152.362	4.011	2.035	0.358	9.452	30.505	50.077	6.924	0.464	0.261	0.54	0.071	0.025	0.043	0.02	0.023337	0.02	18.998	0.526	0.398	6.11	3.61	12.206	0.511	1.729	0.255
BR-001 - Control 11	control	300.663	55.163	41.545	2.406	37.87	673.103	87.905	181.671	77.527	91.025	165.893	186.376	20.504	67.558	65.186	163.336	76.96	93.682	37.886	52.814	242.582	0.93	118.71	2.748	1.05	0.304	12.91	26.414	35.437	8.734	0.397	0.299	0.244	0.123	0.062	0.077	0.034	0.087	0.066	54.42	1.346	1.235	23.427	8.547	15.597	2.004	4.424	0.245
BR-001 - Control 12	control	557.113	66.681	41.976	9.508	36.472	432.402	181.005	182.934	102.058	146.133	223.292	358.958	32.158	134.287	90.119	282.877	134.802	111.983	64.351	105.774	420.202	2.126	98.07	2.363	0.949	0.181412	8.539	27.471	37.71	3.664	0.532	0.162	0.22	0.076	0.018	0.08	0.04	0.068	0.036	75.848	2.555	1.613	23.607	9.202	15.419	1.957	5.171	0.424
BR-005 - Control 13	control	371.227	104.453	56.22	1.08741	34.725	695.785	32.395	360.136	85.539	58.024	118.633	189.154	20.743	83.023	57.708	147.307	140.918	170.205	62.101	48.933	186.401	1.379	135.751	1.198	0.283863	0.436	12.405	36.682	48.134	6.713	0.539	0.163	0.096	0.109	0.026	0.09	0.038	0.111	0.06	87.689	2.679	1.381	32.512	18.51	26.767	3.178	7.982	0.199
BR-005 - Control 14	control	558.273	89.011	48.703	7.097	33.658	700.358	69.575	277.554	91.092	132.915	262.266	302.603	32.542	119.659	62.134	324.796	122.987	131.117	66.426	73.818	312.929	3.293	128.658	0.944	0.449	0.368	56.721	64.991	43.678	5.095	0.515	0.302	0.237	0.086	0.019	0.084	0.043	0.086	0.043	96.792	3.984	2.448	41.601	27.951	41.485	3.589	9.353	0.337
BR-005 - Control 15	control	347.411	76.39	38.648	0.882589	29.607	585.159	55.286	231.789	69.968	56.149	98.478	226.713	19.529	54.143	56.079	174.293	94.626	83.83	62.634	75.349	208.932	1.009	66.913	1.983	0.74	0.351	11.571	37.657	43.207	3.854	0.425	0.165	0.089	0.091	0.0141226	0.066	0.027	0.056	0.031	74.301	1.985	1.595	30.973	10.867	23.267	2.412	6.097	0.282
BR-005 - Control 16	control	370.19	67.867	40.417	0.925183	23.393	575.535	51.939	203.738	71.988	72.273	116.343	209.385	20.528	59.894	48.724	231.796	97.114	65.193	44.234	58.277	190.593	0.293543	123.909	1.699	0.232715	0.382	10.899	30.816	35.03	7.015	0.307	0.149	0.114	0.098	0.031	0.075	0.021	0.088	0.046	41.002	1.866	0.796	15.013	9.379	15.844	1.401	3.815	0.217
BR-005 - Control 17	control	454.791	86.04	44.152	8.285	30.991	590.697	56.754	234.168	78.579	76.152	118.431	219.648	30.782	60.561	66.074	186.152	88.674	114.671	44.865	52.583	242.086	1.532	162.185	1.373	0.218492	0.418	23	72.575	39.531	4.897	0.352	0.225	0.186	0.08	0.018	0.071	0.037	0.059	0.04	56.401	1.373	1.384	29.967	11.504	21.065	1.731	5.807	0.186
BR-005 - Control 18	control	394.272	75.763	44.931	8.788	33.712	729.697	79.845	215.33	100.938	71.272	167.907	274.543	36.114	70.653	70.43	304.777	116.475	132.751	52.292	84.87	260.486	1.753	108.36	1.472	0.409	0.323	16.531	62.034	31.155	3.107	0.458	0.171	0.144	0.071	0.015	0.078	0.039	0.059	0.05	88.548	2.433	2.085	41.538	13.415	36.91	1.974	3.91	0.36
BR-005 - Control 62	control	743.17	158.885	61.704	9.096	30.17	1008.92	77.887	352.924	113.247	96.392	213.342	374.455	41.577	85.896	68.753	287.131	130.497	223.835	73.603	81.149	295.931	1.745	203.598	2.437	0.293525	0.693	22.33	79.058	55.445	7.865	0.413	0.224	0.161	0.1	0.033	0.104	0.052	0.108	0.068	110.435	3.046	2.211	46.972	19.854	33.605	3.199	8.022	0.238
BR-005 - Control 20	control	480.406	102.142	47.507	0.902452	33.806	687.512	76.676	237.767	96.145	124.54	234.777	343.704	40.387	114.461	88.636	226.668	95.886	154.522	96.913	115.448	376.024	2.5	166.235	3.858	0.423	0.305	20.356	53.028	54.874	5.736	0.762	0.308	0.189	0.127	0.039	0.114	0.039	0.101	0.071	98.313	3.359	2.157	31.42	15.526	24.46	2.581	4.883	0.448
BR-005 - Control 21	control	439.095	100.746	42.172	0.784556	28.756	752.044	66.658	210.828	97.047	128.207	204.136	287.535	34.863	79.895	68.155	295.719	102.855	137.849	64.292	84.548	327.408	2.073	100.297	2.266	0.218	0.662	17.107	41.805	40.533	6.186	0.444	0.148	0.216	0.132	0.043	0.125	0.036	0.123	0.071	82.17	2.774	1.145	30.924	12.863	20.818	2.285	7.241	0.197
BR-005 - Control 22	control	418.489	85.837	42.951	6.751	27.566	671.792	68.636	222.589	91.247	85.907	182.174	226.423	27.397	87.6	70.899	184.076	104.559	119.795	56.816	74.031	252.219	1.414	113.452	3.367	0.251636	0.459	7.596	45.059	41.906	4.943	0.343	0.167	0.091	0.075	0.017	0.078	0.026	0.087	0.054	80.866	2.814	1.61	31.441	14.645	20.168	2.155	4.747	0.315
BR-005 - Control 23	control	359.689	72.401	37.183	1.01949	41.084	557.89	51.232	249.235	58.484	61.934	92.343	179.928	22.353	93.944	49.787	396.842	101.708	115.554	45.019	56.16	175.38	0.241828	96.651	1.062	0.538	0.34	39.529	40.604	39.357	3.747	0.274	0.331	0.137	0.087	0.031	0.057	0.025	0.062	0.069	72.651	2.011	1.802	28.949	12.335	30.798	1.619	3.725	0.208
BR-005 - Control 24	control	323.627	67.292	32.904	6.941	48.844	547.749	109.262	146.678	60.549	72.144	102.037	219.644	16.07	105.761	59.478	198.818	59.237	93.242	32.792	51.176	210.758	2.004	239.459	3.351	0.235895	0.628	13.027	64.615	48.166	7.507	0.594	0.32	0.191	0.081	0.028	0.092	0.036	0.085	0.078	71.675	1.78	1.916	31.04	12.135	29.29	1.76	4.474	0.206
BR-005 - Control 25	control	294.349	78.467	33.653	0.851372	31.315	516.868	97.348	180.571	74.778	71.372	124.22	215.037	20.996	88.973	56.488	155.444	77.91	101.864	45.58	56.094	242.743	0.234882	79.217	1.338	0.165439	0.305	8.194	30.412	28.171	2.754	0.352	0.144	0.103	0.069	0.015	0.054	0.025	0.064	0.034	72.051	2.036	1.562	29.265	11.885	18.989	1.511	4.842	0.219
BR-005 - Control 26	control	391.772	104.084	46.756	7.718	46.743	611.466	38.015	202.529	83.653	100.356	162.838	274.37	36.533	83.358	72.922	192.526	102.807	155.184	71.42	84.551	263.997	1.484	190.954	2.905	0.284974	0.546	12.853	58.66	39.869	8.389	0.459	0.267	0.154	0.102	0.035	0.094	0.042	0.102	0.086	69.596	1.869	2.302	32.459	11.753	20.598	1.173	3.777	0.282
BR-005 - Control 27	control	430.61	73.534	40.191	8.015	36.963	630.582	133.331	304.171	82.047	89.449	160.637	249.994	19.325	68.886	55.919	395.956	96.899	100.517	52.204	60.134	312.218	2.532	188.756	2.066	0.186913	0.48	63.048	116.166	51.984	7.57	0.674	0.415	0.27	0.158	0.039	0.118	0.047	0.095	0.047	101.748	3.514	1.622	36.233	18.651	33.412	3.682	8.44	0.351
BR-005 - Control 28	control	391.114	84.635	42.322	8.012	29.679	609.668	73.898	210.317	98.045	81.673	140.541	255.674	25.441	82.545	54.565	206.655	100.031	138.769	60.427	54.555	248.179	1.22	153.727	1.434	0.156309	0.151296	14.07	142.42	31.357	3.072	0.469	0.233	0.213	0.07	0.0145535	0.062	0.031	0.051	0.045	93.041	2.774	2.377	33.938	16.005	40.592	2.819	5.069	0.346
BR-005 - Control 29	control	404.969	70.255	62.165	0.767086	35.521	795.626	51.182	240.745	88.139	76.827	149.478	252.049	28.203	97.212	66.606	335.293	88.285	128.209	63.255	66.965	236.932	1.408	183.174	3.202	0.771	0.814	9.398	73.597	49.898	12.72	0.385	0.266	0.158	0.147	0.047	0.13	0.057	0.201	0.091	89.645	2.469	1.84	35.319	20.938	31.305	2.351	9.207	0.236
BR-005 - Control 30	control	330.31	92.078	44.843	0.865048	33.184	729.594	33.099	198.376	121.213	51.813	111.74	231.919	28.329	57.512	72.217	247.591	110.547	161.674	53.583	88.663	177.004	1.499	154.222	3.096	0.582	0.551	9.451	61.342	39.26	8.44	0.287	0.314	0.093	0.111	0.05	0.099	0.044	0.122	0.098	63.502	1.73	1.568	29.499	11.82	27.984	1.937	5.751	0.233
BR-005 - Control 31	control	341.942	48.685	34.885	1.08317	34.845	422.271	141.837	223.653	63.846	78.27	61.868	232.165	22.972	94.481	65.522	166.459	92.077	123.205	65.568	77.456	234.471	2.042	151.78	3.78	0.199188	0.581	11.863	81.94	42.154	5.592	0.526	0.208	0.105	0.092	0.024	0.11	0.041	0.122	0.076	79.177	2.987	1.297	29.495	13.736	17.219	1.583	4.774	0.249
BR-005 - Control 32	control	447.524	104.59	38.408	1.01161	59.839	825.571	141.92	575.139	93.063	87.478	183.313	265.652	23.615	124.199	79.426	353.84	129.882	151.902	75.358	95.346	334.129	1.655	109.995	2.573	1.16	0.629	15.099	185.019	56.568	8.744	0.505	0.235	0.178	0.116	0.025	0.148	0.07	0.135	0.073	112.267	3.709	3.023	51.706	19.463	33.681	3.014	5.656	0.547
BR-005 - Control 33	control	300.398	54.015	42.866	0.929087	27.778	678.815	61.983	285.967	90.611	55.856	95.152	210.473	21.527	77.911	52.279	142.357	102.014	98.611	54.35	54.057	177.326	0.995	67.384	1.493	0.624	0.494	8.988	159.098	27.2	4.835	0.344	0.141	0.08	0.108	0.032	0.091	0.035	0.088	0.055	90.767	2.474	2.451	44.605	18.109	26.516	1.898	6.403	0.348
BR-005 - Control 34	control	671.162	189.839	96.957	13.498	39.038	996.889	108.344	495.543	169.675	186.414	319.546	465.295	62.574	141	101.492	412.503	163.734	253.594	80.364	97.634	417.981	2.177	124.503	2.654	1.512	0.481	23.025	161.248	42.936	3.983	0.561	0.226	0.168	0.08	0.00784167	0.066	0.034	0.061	0.05	130.133	3.124	2.883	55.566	24.857	58.529	3.259	9.323	0.336
BR-005 - Control 35	control	669.732	125.848	70.361	17.3	49.079	831.12	79.874	340.999	112.245	124.239	182.238	320.565	45.72	84.377	91.263	245.394	148.639	235.723	89.641	113.29	318.419	1.081	146.693	2.643	2.481	0.576	11.675	193.291	47.093	5.562	0.561	0.286	0.218	0.086	0.0114608	0.081	0.038	0.063	0.056	98.447	2.283	2.374	43.199	12.799	24.417	1.383	5.091	0.354
BR-005 - Control 36	control	626.824	107.447	80.615	11.67	32.047	636.783	107.735	241.422	226.473	150.221	254.153	325.299	59.83	136.446	99.092	453.722	129.739	348.299	83.874	131.171	367.942	0.326618	115.843	2.684	1.618	0.498	28.089	204.967	48.587	6.483	0.674	0.271	0.198	0.075	0.017	0.108	0.046	0.093	0.04	104.006	4.081	1.822	36.474	21.753	32.951	2.764	9.214	0.287
BR-005 - Control 37	control	554.802	61.701	34.744	17.249	34.297	550.142	126.558	162.911	79.86	119.002	252.194	306.439	26.472	74.904	65.233	251.397	79.043	124.867	64.698	83.934	401.664	1.669	69.236	1.62	0.703	0.369	16.481	111.765	31.89	5.631	0.361	0.231	0.174	0.103	0.02	0.095	0.032	0.061	0.033	96.252	2.804	1.369	30.93	11.99	24.838	2.52	6.408	0.261
BR-005 - Control 38	control	444.91	97.295	57.096	15.024	38.72	848.717	71.36	274.875	117.671	132.733	251.781	297.661	30.978	130.605	73.739	248.592	120.549	128.854	79.195	83.098	329.047	1.959	159.722	1.202	0.827	0.433	20.282	179.383	46.094	6.493	0.735	0.468	0.198	0.126	0.025	0.092	0.043	0.069	0.048	93.924	2.182	2.58	52.576	14.519	37.051	2.611	5.92	0.449
BR-005 - Control 39	control	399.248	68.321	37.219	7.354	35.066	490.689	104.044	193.634	62.663	64.378	108.369	174.259	19.374	81.564	50.393	158.849	69.466	112.469	56.309	77.81	192.346	1.5	100.99	2.47	0.466	0.382	21.323	31.53	37.65	4.429	0.294	0.19	0.116	0.075	0.016	0.067	0.026	0.075	0.035	64.883	2.234	1.091	22.769	11.728	22.429	1.776	3.82	0.213
BR-005 - Control 40	control	346.295	72.476	34.409	13.078	28.803	517.486	46.976	219.654	71.285	73.267	133.373	185.043	21.916	70.658	52.745	179.601	90.944	103.184	50.399	46.127	203.686	0.234664	124.728	1.898	0.293176	0.344	16.431	111.239	32.781	4.914	0.4	0.281	0.132	0.085	0.031	0.099	0.048	0.105	0.081	96.709	3.145	2.386	35.904	18.972	43.644	2.974	8.609	0.229
BR-005 - Control 63	control	409.65	86.491	53.891	6.895	39.164	791.542	59.028	277.353	93.873	75.556	138.523	262.364	25.323	94.257	73.787	226.987	93.395	104.459	54.176	68.589	237.567	1.645	152.618	2.511	0.671	0.53	15.314	115.692	48.41	3.784	0.489	0.241	0.135	0.072	0.015	0.062	0.038	0.064	0.056	89.894	1.858	1.948	38.936	14.404	41.301	1.786	6.689	0.2
BR-005 - Control 42	control	327.61	74.217	45.972	7.995	37.457	660.209	28.148	230.967	81.535	59.926	107.414	185.579	15.72	73.218	54.475	126.881	93.889	90.123	51.61	50.29	186.228	1.914	94.725	1.58	0.604	0.39	11.226	57.851	31.287	3.197	0.235	0.095	0.097	0.065	0.016	0.067	0.034	0.061	0.036	90.13	2.818	2.086	34.983	16.464	31.605	1.978	7.979	0.251
BR-005 - Control 43	control	526.733	120.191	43.332	8.819	33.282	671.513	49.925	287.107	86.428	59.085	82.524	206.298	22.126	71.07	59.331	335.915	96.554	110.985	57.488	60.509	176.836	0.253787	149.798	1.421	0.7	0.502	16.976	84.914	47.07	5.355	0.386	0.156	0.147	0.076	0.024	0.073	0.026	0.063	0.049	67.915	1.86	1.901	23.514	11.861	29.304	1.461	2.939	0.163
BR-005 - Control 44	control	448.655	46.7	33.013	12.961	35.626	582.431	128.49	164.781	67.569	68.407	125.328	206.51	21.112	89.095	65.564	239.101	85.52	85.335	65.482	78.394	247.703	3.251	138.231	2.691	0.363	0.159022	13.889	40.404	43.189	5.118	0.389	0.324	0.204	0.104	0.023	0.073	0.033	0.078	0.048	64.726	2.527	1.427	27.628	10.246	18.164	1.79	2.412	0.221
BR-005 - Control 45	control	489.103	99.551	45.999	8.411	17.037	557.723	74.616	254.693	98.138	120.402	234.488	293.207	35.715	89.448	78.685	230.359	112.926	107.104	73.475	79.032	293.944	1.702	129.166	1.516	0.595	0.194635	17.16	101.293	34.305	4.008	0.438	0.153	0.128	0.061	0.0141931	0.052	0.023	0.059	0.029	70.109	2.39	1.327	23.6	11.454	20.608	1.783	3.842	0.207
BR-005 - Control 46	control	335.353	75.418	52.24	7.038	27.873	692.365	35.33	381.158	79.752	93.373	159.289	190.402	30.63	81.065	69.228	244.646	110.314	117.92	70.418	69.397	205.992	1.047	184.437	2.323	0.404	0.462	15.674	79.061	36.02	3.666	0.431	0.108	0.16	0.1	0.015	0.102	0.049	0.074	0.044	87.73	2.155	2.123	40.361	18.681	35.567	2.715	7.951	0.248
BR-005 - Control 47	control	365.824	58.294	26.635	0.916404	27.363	364.935	71.071	154.828	43.378	93.032	134.889	204.093	22.637	67.883	80.453	210.522	75.537	80.512	52.08	76.495	259.019	1.818	142.452	4.062	0.937	0.493	13.691	36.663	36.754	5.508	0.451	0.238	0.178	0.075	0.021	0.07	0.031	0.067	0.047	53.377	1.062	1.241	20.328	6.813	15.902	0.985	3.139	0.241
BR-005 - Control 48	control	903.91	97.208	119.682	9.398	60.634	536.826	301.049	190.899	83.034	122.445	218.307	332.608	34.29	98.619	77.072	199.788	122.593	352.35	53.143	87.625	280.851	3.177	435.258	1.506	0.717	0.783	22.501	277.118	43.37	10.277	0.417	0.203	0.208	0.084	0.029	0.093	0.02	0.116	0.038	49.375	1.763	0.824	13.624	8.548	11.711	0.968	4.25	0.155
BR-005 - Control 49	control	544.618	98.8	49.424	7.746	22.737	617.849	99.374	259.962	92.901	128.613	234.967	227.48	39.958	70.626	72.152	187.434	102.938	118.986	68.539	66.694	282.497	1.849	149.773	1.971	1.733	0.407	14.209	150.52	35.014	3.878	0.278	0.101	0.116	0.084	0.016	0.074	0.034	0.07	0.044	93.696	2.811	1.977	37.724	16.096	29.439	3.175	7.596	0.26
BR-005 - Control 50	control	177.48	62.313	36.659	6.876	19.113	495.003	68.909	151.352	65.361	69.076	99.917	134.073	16.801	75.733	49.106	105.47	46.409	96.432	50.597	51.832	154.686	0.243582	93.919	0.51	0.283431	0.363	12.238	82.002	33.856	7.846	0.199	0.108	0.077	0.073	0.016	0.062	0.028	0.077	0.045	75.232	4.438	0.77	27.063	15.509	21.976	2.095	4.416	0.175
BR-005 - Control 51	control	344.388	65.456	31.698	19.956	23.94	600.515	171.47	159.364	66.968	75.42	145.138	253.839	17.703	68.739	49.133	304.786	103.191	138.12	37.984	50.925	256.434	1.811	123.299	1.647	0.498	0.379	17.425	267.578	76.006	5.948	0.451	0.29	0.26	0.088	0.017	0.071	0.027	0.06	0.046	85.279	3.324	1.16	33.065	17.532	29.281	2.861	6.461	0.316
BR-005 - Control 52	control	275.684	68.618	40.739	9.1	19.58	598.262	53.18	205.112	84.346	67.412	124.246	228.244	22.601	58.033	70.929	142.14	103.005	134.211	51.651	56.579	205.161	1.536	126.949	0.94	0.253921	0.528	12.692	86.922	30.147	4.524	0.239	0.117	0.082	0.081	0.023	0.084	0.037	0.082	0.05	78.276	2.347	2.472	31.242	14.486	28.653	1.882	9.673	0.295
BR-005 - Control 53	control	388.886	69.755	33.333	9.678	33.617	468.087	90.541	142.539	66.146	95.885	151.996	189.77	19.087	81.115	53.193	146.089	60.718	87.408	46.278	47.623	260.14	2.119	150.246	1.529	0.363	0.352	9.791	109.702	32.292	3.304	0.317	0.119	0.112	0.074	0.0116358	0.062	0.033	0.046	0.034	87.469	2.044	1.804	32.454	11.388	20.571	1.73	2.675	0.233
BR-005 - Control 54	control	443.091	100.73	53.193	8.339	35.839	584.667	133.966	218.21	98.259	115.782	202.22	262.36	21.105	93.18	81.348	205.169	97.511	128.204	66.553	66.548	301.681	4.41	176.148	3.478	0.953	0.624	22.088	101.959	35.22	3.494	0.33	0.207	0.184	0.068	0.0109246	0.054	0.024	0.043	0.034	82.676	2.3	1.546	31.712	11.741	23.807	1.854	6.533	0.251
BR-005 - Control 55	control	436.016	99.491	31.687	9.085	37.601	737.962	188.55	206.576	88.629	102.922	238.877	241.779	23.478	97.209	60.211	215.208	87.742	128.521	72.351	88.389	318.53	2.392	78.365	2.66	0.582	0.346	20.711	120.021	37.052	8.028	0.301	0.127	0.182	0.098	0.025	0.077	0.039	0.08	0.057	76.325	2.473	1.381	36.466	12.269	26.423	2.258	5.812	0.206
BR-005 - Control 56	control	414.537	111.696	45.083	1.25032	43.259	689.626	78.737	360.035	81.409	77.658	145.319	231.325	24.013	74.19	56.679	194.586	104.693	127.249	61.283	54.171	217.763	0.941	236.823	1.81	0.246076	0.503	14.884	114.254	42.129	4.017	0.363	0.155	0.12	0.091	0.017	0.078	0.04	0.066	0.031	84.875	2.877	2.479	39.796	17.931	28.498	2.359	5.677	0.299
BR-005 - Control 57	control	575.187	85.558	56.813	11.779	27.649	803.361	98.725	219.95	98.803	116.389	205.04	293.972	37.388	90.964	92.129	219.327	141.245	138.585	65.027	108.571	333.029	2.543	130.922	2.765	0.428	0.532	20.252	177.692	47.053	7.651	0.42	0.203	0.197	0.126	0.048	0.131	0.052	0.129	0.083	92.12	2.828	2.153	38.441	17.211	32.004	2.695	8.598	0.295
BR-005 - Control 58	control	416.632	104.526	59.469	7.071	27.089	689.223	104.698	252.999	95.657	167.833	295.967	261.801	40.56	109.259	97.693	210.67	112.132	128.48	88.096	109.187	381.407	4.238	201.822	2.074	3.051	0.501	22.717	116.672	54.59	5.478	0.738	0.334	0.28	0.08	0.0146763	0.07	0.034	0.066	0.046	99.13	3.183	2.041	34.635	19.264	36	2.496	6.04	0.374
BR-005 - Control 59	control	432.515	85.338	40.074	12.414	29.875	658.128	68.843	325.983	80.961	69.335	92.798	188.321	18.808	82.776	54.2	188.47	104.7	116.262	37.057	34.083	196.038	1.608	147.728	3.023	1.215	0.47	28.167	128.828	44.67	4.002	0.407	0.275	0.129	0.069	0.017	0.058	0.032	0.055	0.053	77.213	1.908	1.733	34.521	14.986	39.209	2.578	7.395	0.174
BR-005 - Control 60	control	404.777	52.584	37.488	0.919889	41.736	629.994	81.325	391.938	88.306	71.468	125.416	213.213	20.407	88.886	67.268	199.436	106.864	113.088	54.101	49.79	185.488	0.214926	186.103	1.696	0.511	0.75	13.563	116.774	37.146	5.675	0.477	0.29	0.169	0.081	0.023	0.081	0.044	0.07	0.057	77.757	2.034	1.861	35.172	11.942	35.124	1.644	5.091	0.226
BR-005 - Control 61	control	348.992	41.064	32.56	0.933327	26.175	503.41	93.7	169.731	59.928	56.18	114.437	173.949	20.784	77.886	51.223	212.441	78.799	95.199	43.529	67.977	183.4	1.008	58.569	1.628	0.378	0.180119	8.898	91.734	23.864	2.409	0.308	0.105	0.101	0.051	0.0109	0.052	0.026	0.049	0.03	50.597	1.458	0.933	16.901	8.915	17.443	1.192	3.646	0.176
[truncated: 187 more columns]
