# Supplementary material for: Integrating omics data and machine learning techniques for precision detection of oral squamous cell carcinoma: evaluating single biomarkers
Source: Front Immunol. 2024 Dec 3;15:1493377. doi: 10.3389/fimmu.2024.1493377 (PMC11649677; doi:10.3389/fimmu.2024.1493377)
Supplement: Supplementary Table 1 — Clinicopathological data of OSCC patients and HC. Most patients are male, over 40 years, current smokers and alcoholics, with large tumors from the tongue (C02) and floor of mouth (C04) subsites, often with nodal metastases. [file DataSheet1.zip › Supplementary Table 8.xlsx]

## Sheet: Suppl Table S8 Correla
Supplementary Table S8: Correlation matrix of important metabolic features used in classification.
The table presents the Pearson correlation coefficients among the important features identified in the study.
Name	SM C24:1/(Met/PC aa C40:3)	C3/C4	(Ala/Gln)/Orn	Phe/PC aa C42:4	(Ala/Gln)/(Tyr/Phe)	Val/C5	(Tyr/Phe)/(Met/PC aa C40:3)	Ala/Gln	Met/PC aa C40:3	Ala/PC aa C40:2	SM (OH) C24:1/SM C16:0	Gln/Thr	Total PC ae/Total SM	SM C24:1	C5	Thr/Ser	Phe/PC aa C40:3	Met/PC aa C40:2	C4/C0	(Tyr/Phe)/Ala	PC aa C36:6	SM C26:1	(Ala/Gln)/Tyr	Asn/Gln	Total SM/Total Lipids	Total SMOH/Total SM nonOH	C4/C5	PC aa C42:4	SM C16:0	(Tyr/Phe)/Met	Total acylcarnitines/C0	Glutaminolysis: (Ala+Asp+Glu)/Gln	PC aa C36:0	C4	C14:1	PC_ae_C32:1/PC_ae_C34:1	Pro/Orn	PC aa C36:5	C3	PUFA(PC)/MUFA(PC)	Ala/lysoPC a C18:1	PC ae C44:3	PC ae C38:0	PC_aa_C40:3/PC_aa_C42:5	C14:2	Leu/Gln	PC ae C44:5/PC ae C42:5	PC aa C34:4	CPT1: (C16+C18)/C0
SM C24:1/(Met/PC aa C40:3)	1	-0.328781	-0.289117	-0.592182	-0.403474	-0.367311	0.765365	-0.413546	-0.673653	-0.544756	-0.299927	0.32558	-0.357096	0.72545	0.349395	-0.258149	-0.58234	-0.667542	0.301378	0.452681	-0.0975046	0.685684	-0.204198	-0.223054	0.29699	-0.421415	-0.051404	0.405181	0.637227	0.534984	0.338217	-0.0946498	-0.0475563	0.335012	0.466763	0.029751	-0.201603	0.0950553	-0.110026	-0.306825	-0.390749	0.400684	0.0189694	0.264583	0.345006	-0.241448	-0.0233587	0.00198043	0.228728
C3/C4	-0.328781	1	0.0932499	0.214502	0.24669	0.564372	-0.307699	0.251879	0.25717	0.197495	0.172486	-0.19157	0.333211	-0.22419	-0.418593	0.182849	0.191857	0.287918	-0.686469	-0.268034	0.357087	-0.252092	0.0715053	0.185278	-0.350977	0.180874	-0.101315	0.0357416	-0.148856	-0.305637	-0.383292	0.140785	0.198244	-0.613266	-0.260572	0.0807011	0.01326	0.313732	0.31192	-0.0654539	0.0660395	-0.00196056	0.27079	-0.268978	-0.356641	0.287944	-0.0939549	0.322125	-0.177129
(Ala/Gln)/Orn	-0.289117	0.0932499	1	0.385412	0.649528	-0.0110495	-0.117778	0.754872	0.212313	0.490114	0.256531	-0.310518	-0.0416455	-0.31401	-0.173047	0.0155354	0.253623	0.235706	-0.121467	-0.141024	-0.0604795	-0.133627	0.645618	0.43454	-0.00901621	0.109929	-0.0919746	-0.466525	-0.404253	0.0451047	-0.0957986	0.633659	-0.028471	-0.19327	-0.269046	0.000406305	0.304058	-0.0746448	-0.131199	-0.0722693	0.36167	-0.42326	-0.0999087	-0.11561	-0.244402	0.285705	-0.0310289	-0.092606	-0.126458
Phe/PC aa C42:4	-0.592182	0.214502	0.385412	1	0.532547	0.0325025	-0.534502	0.536402	0.706708	0.733679	0.225342	-0.309593	-0.0344759	-0.356707	-0.128381	0.305914	0.811283	0.70429	-0.187679	-0.368397	-0.112937	-0.227156	0.236699	0.391234	0.132889	0.256086	-0.102399	-0.625444	-0.39116	-0.331454	-0.175056	0.273196	-0.00949227	-0.129296	-0.308118	-0.0637427	0.123377	-0.179787	0.209413	0.163757	0.67198	-0.435452	-0.213713	0.0463264	-0.233081	0.300656	-0.0122625	-0.19419	-0.319653
(Ala/Gln)/(Tyr/Phe)	-0.403474	0.24669	0.649528	0.532547	1	0.154406	-0.509139	0.824313	0.313372	0.582395	0.217016	-0.346122	0.128177	-0.276942	-0.255435	0.138192	0.370971	0.336862	-0.175664	-0.611188	0.0767106	-0.238992	0.813684	0.464891	-0.0329689	0.174781	0.0706078	-0.329962	-0.305317	-0.413037	-0.340409	0.550004	0.153133	-0.122263	-0.265589	0.0140689	0.0712459	0.029624	0.233081	0.160311	0.416824	-0.259681	0.00781912	0.0511717	-0.219712	0.415934	-0.100718	0.0153535	-0.251038
Val/C5	-0.367311	0.564372	-0.0110495	0.0325025	0.154406	1	-0.35161	0.0922659	0.129069	0.0621088	0.117703	-0.177634	0.281217	-0.304319	-0.608411	0.172083	0.0531209	0.130411	-0.454292	-0.26599	0.346774	-0.41864	0.0848673	0.0801309	-0.32088	0.220825	0.425651	0.04621	-0.154455	-0.305662	-0.228418	-0.012868	0.184165	-0.443675	-0.118173	0.11503	-0.0962515	0.256173	0.0453491	0.109838	-0.103839	-0.115853	0.292853	-0.223497	-0.109825	0.195325	-0.0263368	0.329747	0.0471151
(Tyr/Phe)/(Met/PC aa C40:3)	0.765365	-0.307699	-0.117778	-0.534502	-0.509139	-0.35161	1	-0.268504	-0.594871	-0.447621	-0.250847	0.177887	-0.295593	0.312798	0.362796	-0.172262	-0.490828	-0.616267	0.15084	0.772508	-0.137943	0.47359	-0.253885	-0.140791	0.0778508	-0.290769	-0.205271	0.194737	0.264858	0.907212	0.245345	0.0898709	-0.18628	0.117098	0.144019	-0.10752	-0.158422	-0.00711929	-0.25169	-0.378335	-0.279924	0.170124	-0.0786115	0.0895207	0.0618937	-0.193887	0.0341617	-0.0035776	0.0808744
Ala/Gln	-0.413546	0.251879	0.754872	0.536402	0.824313	0.0922659	-0.268504	1	0.419249	0.700291	0.236218	-0.514609	0.156375	-0.316585	-0.172714	0.236425	0.414811	0.442867	-0.200915	-0.385148	0.158268	-0.163698	0.610041	0.617358	-0.151973	0.217597	-0.079083	-0.295716	-0.332257	-0.168562	-0.308994	0.748412	0.189157	-0.180382	-0.313031	-0.0456839	0.0885959	0.0900609	0.197042	-0.00378498	0.544501	-0.264737	0.0572665	-0.139613	-0.319926	0.565498	-0.123565	0.143671	-0.249431
Met/PC aa C40:3	-0.673653	0.25717	0.212313	0.706708	0.313372	0.129069	-0.594871	0.419249	1	0.699784	0.140833	-0.328245	0.211895	-0.370721	-0.145173	0.378831	0.863843	0.942834	-0.185348	-0.402772	0.108291	-0.283696	0.0157777	0.321015	-0.105513	0.260448	-0.0430135	-0.264176	-0.361206	-0.455981	-0.164141	0.14917	0.145659	-0.147493	-0.231176	0.0143001	0.160312	-0.0333448	0.226886	0.214754	0.638801	-0.300784	-0.0121337	-0.241999	-0.167223	0.264811	-0.0243623	0.0118802	-0.204581
Ala/PC aa C40:2	-0.544756	0.197495	0.490114	0.733679	0.582395	0.0621088	-0.447621	0.700291	0.699784	1	0.202255	-0.31646	0.0753511	-0.348859	-0.116584	0.448325	0.621896	0.787824	-0.182712	-0.471341	0.00615344	-0.22586	0.38448	0.469526	-0.0665523	0.214562	-0.0606076	-0.46211	-0.404037	-0.292774	-0.197963	0.405359	0.0390548	-0.132092	-0.265443	-0.0649905	0.173378	-0.0798139	0.161296	0.132302	0.641684	-0.452364	-0.08904	-0.0771793	-0.203503	0.252364	0.0328544	-0.037421	-0.260877
SM (OH) C24:1/SM C16:0	-0.299927	0.172486	0.256531	0.225342	0.217016	0.117703	-0.250847	0.236218	0.140833	0.202255	1	-0.0461468	0.244414	-0.235351	-0.0850922	0.104545	0.130865	0.147118	-0.207788	-0.330043	0.335431	-0.135986	0.158089	-0.0730581	-0.152741	0.699579	-0.0317033	-0.20484	-0.238631	-0.232191	-0.294365	-0.028474	0.158621	-0.161174	-0.189428	0.0640359	0.163158	0.137671	0.175966	0.284742	0.152009	-0.0941327	0.333707	-0.232115	-0.247004	0.0740881	0.0318273	0.195226	-0.162411
Gln/Thr	0.32558	-0.19157	-0.310518	-0.309593	-0.346122	-0.177634	0.177887	-0.514609	-0.328245	-0.31646	-0.0461468	1	-0.216424	0.301303	0.242889	-0.482089	-0.249624	-0.341153	0.172059	0.0649937	-0.131211	0.201825	-0.206112	-0.629097	0.242	-0.0250303	-0.00432551	0.161982	0.306489	0.107341	0.20819	-0.556149	-0.145495	0.169927	0.1492	0.0181228	-0.064528	-0.0368137	-0.0939936	0.066892	-0.175766	0.234309	-0.0919296	0.161109	0.164434	-0.47535	0.090571	-0.124998	0.174495
Total PC ae/Total SM	-0.357096	0.333211	-0.0416455	-0.0344759	0.128177	0.281217	-0.295593	0.156375	0.211895	0.0753511	0.244414	-0.216424	1	-0.32467	-0.283475	0.235296	0.00225881	0.217821	-0.179047	-0.295302	0.576425	-0.417442	0.0232837	0.0892405	-0.620539	0.401694	0.194558	0.210915	-0.209657	-0.336597	-0.224729	0.00156481	0.452548	-0.135612	-0.165698	-0.0207933	0.220546	0.328192	0.363095	0.0540178	-0.159294	0.146398	0.465456	-0.269191	-0.209767	0.153926	-0.149256	0.50535	0.0148472
SM C24:1	0.72545	-0.22419	-0.31401	-0.356707	-0.276942	-0.304319	0.312798	-0.316585	-0.370721	-0.348859	-0.235351	0.301303	-0.32467	1	0.334195	-0.246578	-0.391977	-0.333081	0.293321	0.042775	-0.0104011	0.799784	-0.304565	-0.183038	0.492216	-0.34167	-0.0213538	0.510228	0.886001	0.0507188	0.341277	-0.233831	0.197105	0.372188	0.520882	0.107245	-0.137696	0.153507	0.114019	-0.116656	-0.251568	0.52257	0.156145	0.243753	0.39667	-0.172681	-0.119292	0.0363067	0.279474
C5	0.349395	-0.418593	-0.173047	-0.128381	-0.255435	-0.608411	0.362796	-0.172714	-0.145173	-0.116584	-0.0850922	0.242889	-0.283475	0.334195	1	-0.0304597	-0.140283	-0.156013	0.349255	0.206036	-0.168208	0.4591	-0.208917	-0.121084	0.269353	-0.112322	-0.398058	0.0927101	0.274343	0.250979	0.234313	-0.137008	0.0154672	0.409652	0.0905205	-0.00687225	-0.0779827	-0.155684	0.0265174	0.0727626	0.0450929	0.130742	-0.112125	0.219679	0.0822164	-0.208496	0.0615341	-0.173527	-0.0576598
Thr/Ser	-0.258149	0.182849	0.0155354	0.305914	0.138192	0.172083	-0.172262	0.236425	0.378831	0.448325	0.104545	-0.482089	0.235296	-0.246578	-0.0304597	1	0.248059	0.423392	-0.165582	-0.105288	0.236006	-0.250208	0.0262904	0.3776	-0.31877	0.102892	-0.0154751	-0.195543	-0.278644	-0.110784	-0.0796592	0.166734	0.155445	-0.0925185	-0.0643781	-0.000395511	0.0343834	0.150942	0.186707	0.0324888	0.152435	-0.282359	0.192838	-0.165438	-0.081784	0.21017	0.104805	0.205265	-0.16988
Phe/PC aa C40:3	-0.58234	0.191857	0.253623	0.811283	0.370971	0.0531209	-0.490828	0.414811	0.863843	0.621896	0.130865	-0.249624	0.00225881	-0.391977	-0.140283	0.248059	1	0.754644	-0.159462	-0.268696	-0.0829504	-0.234587	0.0442304	0.24508	0.0969439	0.253398	-0.078886	-0.35997	-0.408878	-0.284788	-0.143943	0.179312	-0.0207827	-0.133815	-0.266352	-0.0105036	0.00923934	-0.118718	0.168724	0.207258	0.773091	-0.336399	-0.225788	-0.192628	-0.171009	0.274617	-0.00954586	-0.119235	-0.258462
Met/PC aa C40:2	-0.667542	0.287918	0.235706	0.70429	0.336862	0.130411	-0.616267	0.442867	0.942834	0.787824	0.147118	-0.341153	0.217821	-0.333081	-0.156013	0.423392	0.754644	1	-0.209442	-0.4485	0.123179	-0.252917	0.0418919	0.369039	-0.144862	0.231041	-0.0594409	-0.27486	-0.337647	-0.50359	-0.142823	0.170872	0.16919	-0.165956	-0.197801	-0.0441481	0.178167	-0.00149765	0.234626	0.155923	0.580611	-0.321645	0.0114811	-0.206703	-0.143573	0.277583	0.0335019	0.0221336	-0.181034
C4/C0	0.301378	-0.686469	-0.121467	-0.187679	-0.175664	-0.454292	0.15084	-0.200915	-0.185348	-0.182712	-0.207788	0.172059	-0.179047	0.293321	0.349255	-0.165582	-0.159462	-0.209442	1	0.0688527	-0.22467	0.204357	-0.106175	-0.157861	0.287851	-0.183872	0.407399	0.143567	0.224259	0.103152	0.306205	-0.19466	-0.0430035	0.906123	0.352924	-0.00618281	0.0515212	-0.200577	-0.0603242	0.0453365	-0.0903163	0.117242	-0.162873	0.160907	0.374508	-0.19535	-0.018027	-0.196744	0.269948
(Tyr/Phe)/Ala	0.452681	-0.268034	-0.141024	-0.368397	-0.611188	-0.26599	0.772508	-0.385148	-0.402772	-0.471341	-0.330043	0.0649937	-0.295302	0.042775	0.206036	-0.105288	-0.268696	-0.4485	0.0688527	1	-0.332525	0.216097	-0.36599	-0.0968028	0.0701297	-0.370614	-0.224686	-0.0126833	-0.0207556	0.833914	0.342869	0.0156838	-0.348451	-0.058133	0.0541376	-0.0701043	-0.182916	-0.204136	-0.448151	-0.384174	-0.222559	-0.0512775	-0.304104	-0.0232094	0.0509882	-0.175395	0.095557	-0.213951	0.094678
PC aa C36:6	-0.0975046	0.357087	-0.0604795	-0.112937	0.0767106	0.346774	-0.137943	0.158268	0.108291	0.00615344	0.335431	-0.131211	0.576425	-0.0104011	-0.168208	0.236006	-0.0829504	0.123179	-0.22467	-0.332525	1	-0.106362	-0.0877569	0.017	-0.558924	0.450911	0.0519399	0.354159	0.157205	-0.284971	-0.261233	0.0313975	0.651804	-0.122842	-0.0244752	-0.0138235	0.126195	0.811465	0.392499	-0.00448924	-0.170079	0.306246	0.904762	-0.33225	-0.193647	0.384198	-0.186577	0.890136	0.00765185
SM C26:1	0.685684	-0.252092	-0.133627	-0.227156	-0.238992	-0.41864	0.47359	-0.163698	-0.283696	-0.22586	-0.135986	0.201825	-0.417442	0.799784	0.4591	-0.250208	-0.234587	-0.252917	0.204357	0.216097	-0.106362	1	-0.239578	-0.0928157	0.492688	-0.299935	-0.174764	0.321668	0.702225	0.266156	0.369014	-0.0744775	0.137351	0.298404	0.363503	0.131053	-0.0961816	0.0619658	0.0865736	-0.172866	-0.0471993	0.41447	0.0038906	0.201741	0.273121	-0.123966	0.0197224	-0.0671944	0.129861
(Ala/Gln)/Tyr	-0.204198	0.0715053	0.645618	0.236699	0.813684	0.0848673	-0.253885	0.610041	0.0157777	0.38448	0.158089	-0.206112	0.0232837	-0.304565	-0.208917	0.0262904	0.0442304	0.0418919	-0.106175	-0.36599	-0.0877569	-0.239578	1	0.318371	-0.0329257	0.0453608	0.102777	-0.471998	-0.36071	-0.129484	-0.254361	0.493269	-0.0452469	-0.115985	-0.257508	0.0152707	0.105137	-0.133097	-0.0318809	0.0827563	0.168155	-0.386736	-0.0953814	0.161587	-0.188646	0.159443	0.0300746	-0.142723	-0.198985
Asn/Gln	-0.223054	0.185278	0.43454	0.391234	0.464891	0.0801309	-0.140791	0.617358	0.321015	0.469526	-0.0730581	-0.629097	0.0892405	-0.183038	-0.121084	0.3776	0.24508	0.369039	-0.157861	-0.0968028	0.017	-0.0928157	0.318371	1	-0.165061	-0.133971	-0.0650985	-0.179569	-0.240052	-0.106512	-0.0399078	0.72243	0.0925863	-0.155809	-0.199703	-0.0415643	0.0247264	0.0109127	0.0614663	-0.141503	0.283693	-0.236218	-0.0120895	-0.0257606	-0.174082	0.469751	-0.0465733	-0.00462937	-0.143151
Total SM/Total Lipids	0.29699	-0.350977	-0.00901621	0.132889	-0.0329689	-0.32088	0.0778508	-0.151973	-0.105513	-0.0665523	-0.152741	0.242	-0.620539	0.492216	0.269353	-0.31877	0.0969439	-0.144862	0.287851	0.0701297	-0.558924	0.492688	-0.0329257	-0.165061	1	-0.172552	-0.0282392	-0.124869	0.373328	0.100577	0.258863	-0.195875	-0.106428	0.278449	0.276614	0.213161	-0.137871	-0.471311	-0.104949	0.231167	0.23127	0.0105369	-0.4638	0.399712	0.354792	-0.278089	-0.0428951	-0.566698	0.0481627
Total SMOH/Total SM nonOH	-0.421415	0.180874	0.109929	0.256086	0.174781	0.220825	-0.290769	0.217597	0.260448	0.214562	0.699579	-0.0250303	0.401694	-0.34167	-0.112322	0.102892	0.253398	0.231041	-0.183872	-0.370614	0.450911	-0.299935	0.0453608	-0.133971	-0.172552	1	-0.00132585	-0.0825318	-0.189863	-0.243441	-0.309357	-0.0867698	0.241387	-0.153181	-0.252515	-0.0726453	0.0458501	0.195233	0.317556	0.428317	0.224055	-0.00774286	0.394291	-0.2284	-0.294021	0.137557	-0.104179	0.334563	-0.133368
C4/C5	-0.051404	-0.101315	-0.0919746	-0.102399	0.0706078	0.425651	-0.205271	-0.079083	-0.0430135	-0.0606076	-0.0317033	-0.00432551	0.194558	-0.0213538	-0.398058	-0.0154751	-0.078886	-0.0594409	0.407399	-0.224686	0.0519399	-0.174764	0.102777	-0.0650985	-0.0282392	-0.00132585	1	0.114641	0.0188067	-0.206645	-0.0523402	-0.162928	0.0777161	0.447159	0.117571	0.16093	0.114949	0.01381	0.103938	0.104275	-0.148695	-0.0180581	0.083146	-0.0389164	0.195797	-0.164895	-0.00963706	0.0405489	0.102196
PC aa C42:4	0.405181	0.0357416	-0.466525	-0.625444	-0.329962	0.04621	0.194737	-0.295716	-0.264176	-0.46211	-0.20484	0.161982	0.210915	0.510228	0.0927101	-0.195543	-0.35997	-0.27486	0.143567	-0.0126833	0.354159	0.321668	-0.471998	-0.179569	-0.124869	-0.0825318	0.114641	1	0.610787	-0.118781	0.105296	-0.221315	0.321863	0.177625	0.352617	0.0644566	-0.204542	0.436261	0.224142	-0.037932	-0.294791	0.759352	0.419712	-0.186127	0.24563	-0.00991741	-0.143349	0.407652	0.298526
SM C16:0	0.637227	-0.148856	-0.404253	-0.39116	-0.305317	-0.154455	0.264858	-0.332257	-0.361206	-0.404037	-0.238631	0.306489	-0.209657	0.886001	0.274343	-0.278644	-0.408878	-0.337647	0.224259	-0.0207556	0.157205	0.702225	-0.36071	-0.240052	0.373328	-0.189863	0.0188067	0.610787	1	-0.0411527	0.28029	-0.265475	0.309867	0.306535	0.454506	0.123134	-0.117643	0.268378	0.19162	-0.0237164	-0.276636	0.622706	0.299303	0.23137	0.317379	-0.105219	-0.203682	0.209205	0.329108
(Tyr/Phe)/Met	0.534984	-0.305637	0.0451047	-0.331454	-0.413037	-0.305662	0.907212	-0.168562	-0.455981	-0.292774	-0.232191	0.107341	-0.336597	0.0507188	0.250979	-0.110784	-0.284788	-0.50359	0.103152	0.833914	-0.284971	0.266156	-0.129484	-0.106512	0.100577	-0.243441	-0.206645	-0.118781	-0.0411527	1	0.218245	0.150857	-0.341757	0.0168145	-0.00936889	-0.140611	-0.134874	-0.183372	-0.37083	-0.335725	-0.143108	-0.11872	-0.270539	0.0291789	-0.0153124	-0.188314	0.0889212	-0.141272	0.0142023
Total acylcarnitines/C0	0.338217	-0.383292	-0.0957986	-0.175056	-0.340409	-0.228418	0.245345	-0.308994	-0.164141	-0.197963	-0.294365	0.20819	-0.224729	0.341277	0.234313	-0.0796592	-0.143943	-0.142823	0.306205	0.342869	-0.261233	0.369014	-0.254361	-0.0399078	0.258863	-0.309357	-0.0523402	0.105296	0.28029	0.218245	1	-0.109821	-0.0949794	0.201425	0.540897	0.1046	-0.0999619	-0.121731	-0.311398	-0.0780198	-0.136977	0.0505314	-0.163099	0.0720197	0.603986	-0.163181	0.160964	-0.20713	0.602415
Glutaminolysis: (Ala+Asp+Glu)/Gln	-0.0946498	0.140785	0.633659	0.273196	0.550004	-0.012868	0.0898709	0.748412	0.14917	0.405359	-0.028474	-0.556149	0.00156481	-0.233831	-0.137008	0.166734	0.179312	0.170872	-0.19466	0.0156838	0.0313975	-0.0744775	0.493269	0.72243	-0.195875	-0.0867698	-0.162928	-0.221315	-0.265475	0.150857	-0.109821	1	-0.0374644	-0.196316	-0.214695	-0.17651	0.0523683	0.0419162	-0.0123468	-0.270701	0.280503	-0.279778	-0.0500145	-0.101581	-0.233953	0.526472	-0.15989	0.0802007	-0.187112
PC aa C36:0	-0.0475563	0.198244	-0.028471	-0.00949227	0.153133	0.184165	-0.18628	0.189157	0.145659	0.0390548	0.158621	-0.145495	0.452548	0.197105	0.0154672	0.155445	-0.0207827	0.16919	-0.0430035	-0.348451	0.651804	0.137351	-0.0452469	0.0925863	-0.106428	0.241387	0.0777161	0.321863	0.309867	-0.341757	-0.0949794	-0.0374644	1	0.0365149	0.068983	0.257704	0.0644837	0.436715	0.362615	0.171879	0.00622381	0.291414	0.62298	-0.0814102	-0.0281587	0.209752	-0.254403	0.493359	0.0919827
C4	0.335012	-0.613266	-0.19327	-0.129296	-0.122263	-0.443675	0.117098	-0.180382	-0.147493	-0.132092	-0.161174	0.169927	-0.135612	0.372188	0.409652	-0.0925185	-0.133815	-0.165956	0.906123	-0.058133	-0.122842	0.298404	-0.115985	-0.155809	0.278449	-0.153181	0.447159	0.177625	0.306535	0.0168145	0.201425	-0.196316	0.0365149	1	0.396588	-0.016423	0.124426	-0.08164	0.238581	0.030114	-0.0529843	0.148659	-0.0727441	0.206042	0.392796	-0.168879	-0.0293201	-0.101747	0.0351183
C14:1	0.466763	-0.260572	-0.269046	-0.308118	-0.265589	-0.118173	0.144019	-0.313031	-0.231176	-0.265443	-0.189428	0.1492	-0.165698	0.520882	0.0905205	-0.0643781	-0.266352	-0.197801	0.352924	0.0541376	-0.0244752	0.363503	-0.257508	-0.199703	0.276614	-0.252515	0.117571	0.352617	0.454506	-0.00936889	0.540897	-0.214695	0.068983	0.396588	1	0.0658347	-0.0536571	0.0730686	0.0549892	-0.0663635	-0.200005	0.251047	0.0559317	0.0464372	0.895828	-0.126998	0.029396	0.0300529	0.415459
PC_ae_C32:1/PC_ae_C34:1	0.029751	0.0807011	0.000406305	-0.0637427	0.0140689	0.11503	-0.10752	-0.0456839	0.0143001	-0.0649905	0.0640359	0.0181228	-0.0207933	0.107245	-0.00687225	-0.000395511	-0.0105036	-0.0441481	-0.00618281	-0.0701043	-0.0138235	0.131053	0.0152707	-0.0415643	0.213161	-0.0726453	0.16093	0.0644566	0.123134	-0.140611	0.1046	-0.17651	0.257704	-0.016423	0.0658347	1	0.0701203	-0.023768	-0.102161	0.343766	0.0515333	0.10493	0.0685438	0.0573424	0.0975349	-0.162053	-0.0343426	-0.115458	0.0743937
Pro/Orn	-0.201603	0.01326	0.304058	0.123377	0.0712459	-0.0962515	-0.158422	0.0885959	0.160312	0.173378	0.163158	-0.064528	0.220546	-0.137696	-0.0779827	0.0343834	0.00923934	0.178167	0.0515212	-0.182916	0.126195	-0.0961816	0.105137	0.0247264	-0.137871	0.0458501	0.114949	-0.204542	-0.117643	-0.134874	-0.0999619	0.0523683	0.0644837	0.124426	-0.0536571	0.0701203	1	0.0348443	0.131263	-0.0343559	-0.0571063	-0.113787	0.0677167	0.00285785	-0.0478246	-0.0944465	-0.105074	0.114938	-0.140739
PC aa C36:5	0.0950553	0.313732	-0.0746448	-0.179787	0.029624	0.256173	-0.00711929	0.0900609	-0.0333448	-0.0798139	0.137671	-0.0368137	0.328192	0.153507	-0.155684	0.150942	-0.118718	-0.00149765	-0.200577	-0.204136	0.811465	0.0619658	-0.133097	0.0109127	-0.471311	0.195233	0.01381	0.436261	0.268378	-0.183372	-0.121731	0.0419162	0.436715	-0.08164	0.0730686	-0.023768	0.0348443	1	0.316596	-0.235016	-0.179596	0.385599	0.752112	-0.195339	-0.0973042	0.408438	-0.0770051	0.7989	-0.00634663
C3	-0.110026	0.31192	-0.131199	0.209413	0.233081	0.0453491	-0.25169	0.197042	0.226886	0.161296	0.175966	-0.0939936	0.363095	0.114019	0.0265174	0.186707	0.168724	0.234626	-0.0603242	-0.448151	0.392499	0.0865736	-0.0318809	0.0614663	-0.104949	0.317556	0.103938	0.224142	0.19162	-0.37083	-0.311398	-0.0123468	0.362615	0.238581	0.0549892	-0.102161	0.131263	0.316596	1	0.0976318	0.121195	0.243108	0.325897	-0.0106845	-0.0388871	0.250697	-0.1366	0.36294	-0.349222
PUFA(PC)/MUFA(PC)	-0.306825	-0.0654539	-0.0722693	0.163757	0.160311	0.109838	-0.378335	-0.00378498	0.214754	0.132302	0.284742	0.066892	0.0540178	-0.116656	0.0727626	0.0324888	0.207258	0.155923	0.0453365	-0.384174	-0.00448924	-0.172866	0.0827563	-0.141503	0.231167	0.428317	0.104275	-0.037932	-0.0237164	-0.335725	-0.0780198	-0.270701	0.171879	0.030114	-0.0663635	0.343766	-0.0343559	-0.235016	0.0976318	1	0.211767	-0.0428346	0.0859603	0.0237182	0.0956583	-0.156614	-0.123954	-0.130831	0.00858378
Ala/lysoPC a C18:1	-0.390749	0.0660395	0.36167	0.67198	0.416824	-0.103839	-0.279924	0.544501	0.638801	0.641684	0.152009	-0.175766	-0.159294	-0.251568	0.0450929	0.152435	0.773091	0.580611	-0.0903163	-0.222559	-0.170079	-0.0471993	0.168155	0.283693	0.23127	0.224055	-0.148695	-0.294791	-0.276636	-0.143108	-0.136977	0.280503	0.00622381	-0.0529843	-0.200005	0.0515333	-0.0571063	-0.179596	0.121195	0.211767	1	-0.272012	-0.262002	-0.112032	-0.110387	0.247491	0.00448418	-0.163637	-0.346283
PC ae C44:3	0.400684	-0.00196056	-0.42326	-0.435452	-0.259681	-0.115853	0.170124	-0.264737	-0.300784	-0.452364	-0.0941327	0.234309	0.146398	0.52257	0.130742	-0.282359	-0.336399	-0.321645	0.117242	-0.0512775	0.306246	0.41447	-0.386736	-0.236218	0.0105369	-0.00774286	-0.0180581	0.759352	0.622706	-0.11872	0.0505314	-0.279778	0.291414	0.148659	0.251047	0.10493	-0.113787	0.385599	0.243108	-0.0428346	-0.272012	1	0.367117	-0.00548669	0.129654	-0.0193255	-0.0446678	0.316807	0.200459
PC ae C38:0	0.0189694	0.27079	-0.0999087	-0.213713	0.00781912	0.292853	-0.0786115	0.0572665	-0.0121337	-0.08904	0.333707	-0.0919296	0.465456	0.156145	-0.112125	0.192838	-0.225788	0.0114811	-0.162873	-0.304104	0.904762	0.0038906	-0.0953814	-0.0120895	-0.4638	0.394291	0.083146	0.419712	0.299303	-0.270539	-0.163099	-0.0500145	0.62298	-0.0727441	0.0559317	0.0685438	0.0677167	0.752112	0.325897	0.0859603	-0.262002	0.367117	1	-0.296204	-0.110413	0.255033	-0.200803	0.743045	0.0853034
PC_aa_C40:3/PC_aa_C42:5	0.264583	-0.268978	-0.11561	0.0463264	0.0511717	-0.223497	0.0895207	-0.139613	-0.241999	-0.0771793	-0.232115	0.161109	-0.269191	0.243753	0.219679	-0.165438	-0.192628	-0.206703	0.160907	-0.0232094	-0.33225	0.201741	0.161587	-0.0257606	0.399712	-0.2284	-0.0389164	-0.186127	0.23137	0.0291789	0.0720197	-0.101581	-0.0814102	0.206042	0.0464372	0.0573424	0.00285785	-0.195339	-0.0106845	0.0237182	-0.112032	-0.00548669	-0.296204	1	0.0846023	-0.1792	0.0713697	-0.30826	-0.0690865
C14:2	0.345006	-0.356641	-0.244402	-0.233081	-0.219712	-0.109825	0.0618937	-0.319926	-0.167223	-0.203503	-0.247004	0.164434	-0.209767	0.39667	0.0822164	-0.081784	-0.171009	-0.143573	0.374508	0.0509882	-0.193647	0.273121	-0.188646	-0.174082	0.354792	-0.294021	0.195797	0.24563	0.317379	-0.0153124	0.603986	-0.233953	-0.0281587	0.392796	0.895828	0.0975349	-0.0478246	-0.0973042	-0.0388871	0.0956583	-0.110387	0.129654	-0.110413	0.0846023	1	-0.200073	0.0822507	-0.15639	0.412095
Leu/Gln	-0.241448	0.287944	0.285705	0.300656	0.415934	0.195325	-0.193887	0.565498	0.264811	0.252364	0.0740881	-0.47535	0.153926	-0.172681	-0.208496	0.21017	0.274617	0.277583	-0.19535	-0.175395	0.384198	-0.123966	0.159443	0.469751	-0.278089	0.137557	-0.164895	-0.00991741	-0.105219	-0.188314	-0.163181	0.526472	0.209752	-0.168879	-0.126998	-0.162053	-0.0944465	0.408438	0.250697	-0.156614	0.247491	-0.0193255	0.255033	-0.1792	-0.200073	1	-0.104317	0.41899	-0.15196
PC ae C44:5/PC ae C42:5	-0.0233587	-0.0939549	-0.0310289	-0.0122625	-0.100718	-0.0263368	0.0341617	-0.123565	-0.0243623	0.0328544	0.0318273	0.090571	-0.149256	-0.119292	0.0615341	0.104805	-0.00954586	0.0335019	-0.018027	0.095557	-0.186577	0.0197224	0.0300746	-0.0465733	-0.0428951	-0.104179	-0.00963706	-0.143349	-0.203682	0.0889212	0.160964	-0.15989	-0.254403	-0.0293201	0.029396	-0.0343426	-0.105074	-0.0770051	-0.1366	-0.123954	0.00448418	-0.0446678	-0.200803	0.0713697	0.0822507	-0.104317	1	-0.143833	-0.0593569
PC aa C34:4	0.00198043	0.322125	-0.092606	-0.19419	0.0153535	0.329747	-0.0035776	0.143671	0.0118802	-0.037421	0.195226	-0.124998	0.50535	0.0363067	-0.173527	0.205265	-0.119235	0.0221336	-0.196744	-0.213951	0.890136	-0.0671944	-0.142723	-0.00462937	-0.566698	0.334563	0.0405489	0.407652	0.209205	-0.141272	-0.20713	0.0802007	0.493359	-0.101747	0.0300529	-0.115458	0.114938	0.7989	0.36294	-0.130831	-0.163637	0.316807	0.743045	-0.30826	-0.15639	0.41899	-0.143833	1	0.0426835
CPT1: (C16+C18)/C0	0.228728	-0.177129	-0.126458	-0.319653	-0.251038	0.0471151	0.0808744	-0.249431	-0.204581	-0.260877	-0.162411	0.174495	0.0148472	0.279474	-0.0576598	-0.16988	-0.258462	-0.181034	0.269948	0.094678	0.00765185	0.129861	-0.198985	-0.143151	0.0481627	-0.133368	0.102196	0.298526	0.329108	0.0142023	0.602415	-0.187112	0.0919827	0.0351183	0.415459	0.0743937	-0.140739	-0.00634663	-0.349222	0.00858378	-0.346283	0.200459	0.0853034	-0.0690865	0.412095	-0.15196	-0.0593569	0.0426835	1
Met/lysoPC a C18:1	-0.427097	0.0965754	0.133735	0.584084	0.18555	-0.0574837	-0.363399	0.285706	0.736823	0.439422	0.0947092	-0.160109	-0.0693888	-0.222409	-0.00531611	0.101244	0.794186	0.656989	-0.103569	-0.172723	-0.110236	-0.0766943	-0.0755495	0.170408	0.170866	0.207884	-0.128414	-0.145474	-0.20618	-0.271497	-0.082429	0.0800541	0.0604654	-0.0822817	-0.141164	0.0529142	-0.0660145	-0.142278	0.117376	0.214108	0.892557	-0.170019	-0.187902	-0.162181	-0.0544349	0.206506	0.0169576	-0.139419	-0.264007
(Asn/Asp)/Glu	-0.0519528	0.0578054	-0.0401304	-0.0542661	-0.12466	0.184307	-0.0403986	-0.142437	0.054406	-0.0516428	0.115766	0.0618595	-4.15731e-05	-0.000868274	0.0666093	0.0331598	0.0328239	0.0215928	-0.101986	0.0531417	-0.0421687	0.056105	-0.0760389	-0.0722672	0.0909441	-0.0135697	0.167376	-0.0368588	-0.06457	-0.0101257	0.0701908	-0.233356	0.0481855	-0.100567	0.00128064	0.30861	0.0879374	-0.058175	-0.0800169	0.155204	0.0379053	-0.0260918	0.0345288	-0.0215836	0.0526113	-0.307825	0.0926248	-0.127982	0.0496419
CPT2: (C16+C18.1)/C2	-0.0508616	0.116702	-0.0595216	-0.168348	0.0544424	0.142836	-0.0695523	0.0774986	-0.101159	-0.0953945	0.0623414	-0.0260734	0.191344	-0.0142572	-0.186724	-0.149128	-0.155221	-0.101266	0.0918819	-0.189939	0.179934	-0.171416	0.0207694	-0.0768252	-0.145283	0.143985	0.0981284	0.225018	0.0431541	-0.113941	-0.437981	-0.0531594	0.120031	-0.0720513	-0.117645	-0.133026	-0.100122	0.0355783	-0.059119	0.0637316	-0.198009	0.192612	0.15814	-0.0857636	-0.186169	0.004644	-0.224932	0.173145	0.350848
PC aa C40:2	0.451347	-0.0289602	-0.461461	-0.554111	-0.291021	0.0143346	0.231627	-0.278842	-0.346499	-0.548928	-0.106925	0.154039	0.212861	0.546383	0.154778	-0.187748	-0.466735	-0.419863	0.166459	-0.0458333	0.401541	0.322458	-0.381301	-0.146416	-0.0685103	-0.00758843	0.128349	0.830891	0.67342	-0.0929528	0.0308468	-0.2245	0.375273	0.243806	0.303129	0.122669	-0.121262	0.387802	0.291547	0.0256071	-0.37798	0.784739	0.502674	0.00693796	0.165499	-0.0222591	-0.219055	0.399978	0.204496
Ala	-0.446986	0.270335	0.28577	0.464903	0.535031	0.153143	-0.441044	0.665436	0.589416	0.766076	0.243407	-0.30795	0.310811	-0.0967324	-0.0731456	0.346827	0.380522	0.648574	-0.148785	-0.686381	0.379032	-0.111571	0.217447	0.357333	-0.218493	0.323441	0.0259035	0.00119271	-0.0458168	-0.463948	-0.323993	0.308175	0.348295	-0.019604	-0.175647	-0.0425705	0.187156	0.233708	0.443597	0.19204	0.439238	-0.0254759	0.320061	-0.145599	-0.217179	0.323241	-0.128953	0.332547	-0.215235
SDMA	0.122462	-0.266772	-0.00846756	0.0844294	0.0474167	-0.291321	-0.0152489	-0.0468158	-0.00297929	0.0343057	-0.104884	-0.0588409	-0.154252	0.195288	0.318658	0.13965	-0.0360859	-0.000491417	0.265796	-0.126849	-0.193121	0.209326	0.0660026	0.151616	0.205138	-0.197549	-0.0028167	-0.0395408	0.0535677	-0.0435403	0.184336	-0.00323426	-0.0645084	0.41062	0.332204	-0.121646	0.181873	-0.171883	0.182592	0.0627827	0.0821414	-0.0521482	-0.126715	0.1169	0.391623	-0.126996	0.0796161	-0.235681	-0.0733579
Met-SO/Met	0.321177	-0.180015	-0.164857	-0.137937	-0.188333	-0.25634	0.326761	-0.171497	-0.192323	-0.193683	-0.263314	0.312506	-0.093323	0.163589	0.169497	-0.129049	-0.119226	-0.222478	0.106056	0.258573	-0.0240793	0.256215	-0.146809	-0.0983841	0.0327471	-0.14044	-0.114538	0.135163	0.255456	0.242036	0.122565	-0.0638189	0.070916	0.125829	0.0422437	-0.117165	-0.0948285	-0.00469285	0.0132288	-0.0690598	-0.0762238	0.263209	-0.0421094	0.164643	0.0119115	-0.0570858	-0.0215102	-0.00141722	0.0148947
PC aa C32:2	0.0950352	0.274335	-0.14179	-0.216503	-0.101574	0.233619	0.142693	0.0476929	-0.0745932	-0.118275	0.162011	-0.122544	0.351588	0.0391195	-0.131799	0.198207	-0.180258	-0.0877245	-0.146939	-0.0146174	0.689649	-0.00645186	-0.17069	-0.0700827	-0.512516	0.224549	0.0608614	0.312024	0.229037	0.0204468	-0.137568	0.106818	0.258706	-0.077335	-0.00754061	-0.105991	0.116016	0.557338	0.273215	-0.196619	-0.187639	0.247895	0.584911	-0.314698	-0.175283	0.262805	-0.153631	0.809151	0.0299452
Asn/Orn	-0.228995	0.104659	0.473303	0.249418	0.20811	0.0564276	-0.240673	0.225872	0.268679	0.405346	0.0990433	-0.218491	0.0762291	-0.084616	-0.0919493	0.206382	0.0808152	0.36291	-0.0217932	-0.231833	0.00394722	-0.0845386	0.168007	0.548012	-0.102923	-0.0588711	0.0652408	-0.202018	-0.183866	-0.218634	0.135664	0.219978	0.0406389	-0.040185	-0.0837028	0.0769793	0.436519	-0.0312291	-0.0964175	0.0117502	0.0561659	-0.269146	0.0674892	-0.0405174	-0.0383511	-0.000158755	0.0717252	-0.0803186	0.0292786
(Glnlysis)/(Asp/Gln)	-0.0673537	0.13943	0.030752	-0.0676344	-0.0327638	0.176035	-0.0198915	-0.0224629	-0.00310282	-0.0151742	0.132444	0.00697134	0.0540064	-0.052906	0.0339675	0.0356387	-0.0173831	-0.0124991	-0.16019	0.0239548	0.0391438	0.0156515	0.00378514	-0.0797354	-0.000354013	0.032833	0.0694817	-0.0236166	-0.0704363	0.00655384	-0.0239722	-0.080428	0.0197496	-0.151534	-0.0374227	0.222469	0.0817585	-0.0184948	-0.0417819	0.0850821	-0.0164324	-0.0624559	0.0569623	-0.152502	-0.0381361	-0.205824	-0.0106176	-0.0265552	0.0416501
lysoPC_a_C20:4/lysoPC_a_C20:3	-0.183147	-0.0642632	0.160933	0.149531	0.187549	0.188804	-0.317444	0.0918236	0.248517	0.159291	-0.0808998	-0.0108277	-0.0845514	0.165965	-0.133038	-0.0388	0.260595	0.209451	0.0165542	-0.251238	-0.0909322	0.055691	0.0515977	0.099619	0.336096	-0.0494925	0.11713	0.00027174	0.0869593	-0.244412	0.206837	-0.0592311	0.128535	-0.0259982	0.102703	0.219133	0.010855	-0.0527651	-0.121005	0.309749	0.13984	-0.117455	-0.0198796	-0.031876	0.227913	-0.0532005	-0.137779	-0.150783	0.26782
SDMA/Arg	0.211144	-0.35644	0.132408	0.0201775	0.0433305	-0.350679	0.113894	-0.0207313	-0.117391	-0.0627941	-0.0645292	-0.0278118	-0.264041	0.121153	0.277203	0.0573559	-0.0377768	-0.139737	0.357362	0.065608	-0.297325	0.174083	0.152415	0.0552322	0.300793	-0.153389	-0.0467489	-0.141618	-0.0559263	0.142559	0.286758	0.0595169	-0.194325	0.40657	0.434535	-0.120153	0.0389324	-0.230028	0.0112981	0.0219621	0.113252	-0.134897	-0.245312	0.0778108	0.456993	-0.0868027	0.071122	-0.312164	0.00474795
Ser	0.00197023	0.0031935	-0.158587	-0.0309127	-0.0866031	-0.0182265	-0.0973198	-0.0191235	0.125974	0.00442064	-0.26254	-0.172988	0.135026	0.232399	-0.0396228	-0.366029	-0.0162769	0.160446	0.125397	-0.157656	0.000521191	0.170445	-0.236883	0.192201	0.0512865	-0.147292	0.114658	0.36807	0.280144	-0.229085	0.127147	0.082226	0.118154	0.126517	0.133748	-0.0258949	0.0581609	-0.00456646	0.0877653	-0.0722701	-0.0828514	0.34549	0.0310646	0.0120503	0.0985107	0.0106767	-0.171942	0.000911659	0.17021
Total lyso(PC)/Total(PC)	-0.287379	0.100183	-0.0601243	-0.0393887	0.105215	0.177397	-0.368558	-0.0649136	0.0775504	0.133262	0.204644	0.0120799	0.308191	-0.123439	-0.115817	0.140192	-0.144168	0.125924	-0.020287	-0.431419	0.152376	-0.322795	0.184648	-0.0862903	-0.206635	0.175192	0.154973	-0.093169	-0.124161	-0.357078	-0.21824	-0.206048	0.121999	-0.0525781	-0.177663	0.0406852	0.177561	-0.0545908	0.056349	0.281685	-0.433898	-0.0963545	0.221175	0.0656501	-0.172966	-0.242713	-0.0393249	-0.00663514	0.107622
(Ala/Gln)/Ile	-0.110818	0.00500514	0.731215	0.200163	0.549751	-0.0706121	0.0599595	0.583588	0.0117847	0.309054	0.17291	-0.173288	-0.0696166	-0.268505	-0.0946493	-0.116694	0.107111	-0.00431663	-0.0536324	0.00600646	-0.229667	-0.0658939	0.744756	0.287362	0.0777464	0.0498054	0.0542295	-0.416706	-0.375959	0.219333	-0.158817	0.558949	-0.152733	-0.11162	-0.287163	0.0403948	0.105143	-0.252907	-0.153158	-0.0498721	0.259492	-0.316102	-0.220188	-0.0330664	-0.234306	-0.0477704	0.046553	-0.262525	-0.185026
Gln	0.0255246	0.00240695	-0.560467	-0.100786	-0.337745	0.0264706	-0.193312	-0.420805	0.155093	0.0320621	-0.0289715	0.356628	0.110143	0.368159	0.190259	0.0470042	-0.0465275	0.19042	0.124972	-0.375891	0.197806	0.158952	-0.481862	-0.348813	0.0440986	0.0905363	0.157004	0.419634	0.428938	-0.363576	0.0478421	-0.54861	0.188282	0.255172	0.206245	0.0630599	0.0886496	0.151081	0.283839	0.250936	-0.126743	0.369519	0.259668	0.0336857	0.173213	-0.350667	0.00678569	0.162479	0.0877056
MUFA/SFA	0.293994	-0.0277596	0.0731192	-0.193969	-0.137297	-0.0562333	0.369409	-0.0585328	-0.28085	-0.127462	-0.210832	-0.0412053	-0.191253	-0.00893625	0.00617919	-0.0336126	-0.279423	-0.217644	-0.107141	0.334513	-0.0316939	0.0224593	0.0456415	0.170639	-0.349154	-0.34483	-0.14583	-0.0658618	-0.0608039	0.323306	0.0365362	0.352067	-0.369636	-0.0669552	-0.0123672	-0.35705	-0.0123499	0.170564	-0.171984	-0.697493	-0.283179	-0.0817137	-0.0605756	0.0827738	-0.128483	0.132384	0.120239	0.08648	-0.0788646
C0	0.0643499	0.0944017	-0.126405	0.139517	0.128637	-0.00996654	-0.11904	0.0642148	0.109301	0.155419	0.105988	-0.00287139	0.0836799	0.217025	0.0817747	0.106151	0.0827432	0.136367	-0.131532	-0.359242	0.235126	0.223685	-0.0498172	-0.0380212	-0.0293113	0.0963139	0.0940955	0.145321	0.228629	-0.252351	-0.237867	-0.0429931	0.203899	0.261077	0.145494	-0.0288602	0.201401	0.326572	0.701901	-0.0595571	0.0877804	0.161698	0.21427	0.139976	0.06259	0.0568628	-0.0395798	0.229561	-0.478276
PC ae C38:6	0.174957	0.167701	-0.157685	-0.241465	-0.0090928	0.188253	-0.0563422	0.0374605	-0.0278446	-0.13096	0.0889921	-0.0360205	0.445237	0.431383	-0.0273211	0.0653691	-0.202771	-0.000953879	9.9264e-05	-0.285606	0.704485	0.24597	-0.198545	0.0246846	-0.142287	0.216384	0.14328	0.584615	0.574052	-0.301048	-0.0292124	-0.0672135	0.76716	0.101345	0.234986	0.262522	0.0584289	0.613691	0.40795	0.105252	-0.161058	0.48498	0.720235	-0.0786113	0.0687245	0.216062	-0.311219	0.662312	0.199937
PC aa C42:1	0.311135	-0.0309731	-0.332737	-0.347311	-0.18177	0.0316301	0.0748979	-0.240304	-0.121181	-0.358684	-0.202354	0.183303	0.144698	0.51326	0.0174466	-0.247923	-0.17495	-0.17305	0.199796	-0.0674823	0.235623	0.351283	-0.341617	-0.148251	0.168371	-0.0458005	0.227991	0.705389	0.574116	-0.14503	0.222241	-0.269461	0.394731	0.2361	0.34088	0.201848	-0.109287	0.245866	0.193467	0.166632	-0.130258	0.648365	0.336197	-0.0852582	0.331721	-0.0834781	-0.205042	0.150328	0.244166
PC aa C40:3	0.548277	0.0152045	-0.429708	-0.572537	-0.294583	-0.0532014	0.246861	-0.308066	-0.439252	-0.473508	-0.0997143	0.181193	0.134353	0.649477	0.156533	-0.200906	-0.601935	-0.355893	0.139101	-0.0525401	0.359101	0.434372	-0.339799	-0.140142	-0.0804119	-0.114421	0.0773396	0.795392	0.748297	-0.133084	0.077321	-0.207682	0.361758	0.233145	0.379642	0.0362401	-0.114042	0.417193	0.292768	-0.149011	-0.424218	0.711484	0.494749	0.103914	0.196482	-0.0480521	-0.140352	0.357597	0.202179
Lys	-0.322302	0.29866	-0.141448	0.298629	0.164988	0.296249	-0.36858	0.262551	0.499671	0.387155	0.145167	-0.275718	0.273204	0.0369579	-0.108409	0.287789	0.31762	0.513444	-0.181915	-0.509872	0.484668	-0.0629414	-0.161157	0.203417	-0.188837	0.347068	0.0124624	0.187922	0.150188	-0.433321	-0.279941	0.0935722	0.367961	-0.0535933	-0.0403411	-0.0575173	-0.00403174	0.337902	0.479867	0.195477	0.249224	0.0987714	0.422452	-0.111403	-0.137332	0.387396	-0.143035	0.480329	-0.133198
C2/C0	0.276621	-0.294177	-0.0571478	-0.136423	-0.300273	-0.117337	0.19359	-0.279735	-0.131499	-0.163957	-0.279537	0.172912	-0.19295	0.280579	0.0827368	-0.061442	-0.109042	-0.10622	0.189831	0.320529	-0.238816	0.309155	-0.221144	-0.00892828	0.213891	-0.299722	-0.0188812	0.0676184	0.226998	0.188336	0.983058	-0.075218	-0.102007	0.0978472	0.516182	0.115412	-0.0801223	-0.0874352	-0.316059	-0.104291	-0.128473	0.00691459	-0.15032	0.041469	0.584268	-0.130572	0.168536	-0.184633	0.574659
PC ae C44:4	0.360291	0.00856476	-0.356444	-0.381179	-0.240003	-0.0763364	0.0684413	-0.30695	-0.216941	-0.392988	-0.0552477	0.263712	0.267067	0.504509	0.0505202	-0.243938	-0.289001	-0.247105	0.12406	-0.0776823	0.229049	0.32653	-0.302711	-0.218029	0.0470029	-0.000956455	0.115771	0.637741	0.555952	-0.171857	0.186741	-0.298495	0.218132	0.167482	0.273793	0.0720441	-0.0927241	0.278946	0.208394	-0.0123886	-0.29931	0.743894	0.329547	-0.0781782	0.190242	-0.100645	-0.0664073	0.169637	0.226062
Met	-0.523886	0.347672	-0.0288436	0.367783	0.18113	0.217078	-0.581495	0.271325	0.731057	0.412711	0.113905	-0.30052	0.43216	-0.0461203	-0.133175	0.277041	0.414103	0.765814	-0.165514	-0.529903	0.402119	-0.142832	-0.185986	0.266968	-0.252893	0.265142	0.0248162	0.21206	0.0482357	-0.646456	-0.153943	0.0145835	0.41695	-0.0800837	-0.0495851	-0.000710532	0.159957	0.244806	0.438944	0.178177	0.259417	0.138316	0.369171	-0.237427	-0.0931259	0.303051	-0.113637	0.291677	-0.0629441
PC aa C38:6	0.0411267	0.117625	0.0383827	-0.104131	0.0665516	0.179521	-0.0525807	0.157565	0.102063	-0.00406149	0.0960634	-0.0304149	0.15016	0.238444	-0.0359929	0.0499048	-0.0294114	0.119127	-0.0577022	-0.235995	0.641626	0.168853	-0.126852	0.0472759	-0.217274	0.177004	-0.0273782	0.379472	0.309355	-0.186148	0.0744094	0.0116369	0.5658	-0.0352164	0.194597	0.081205	-0.0357843	0.572665	0.159145	0.0958393	-0.00986949	0.327237	0.704398	-0.30507	0.102383	0.2978	-0.179851	0.515018	0.267116
(C2+C3)/C0	0.270662	-0.284182	-0.0592339	-0.132107	-0.295953	-0.115964	0.186134	-0.274738	-0.124697	-0.161693	-0.275631	0.170547	-0.179876	0.280552	0.0818216	-0.0570501	-0.104328	-0.0997998	0.192346	0.311908	-0.229584	0.307816	-0.222718	-0.00646538	0.211543	-0.288926	-0.0174651	0.0737621	0.229947	0.179447	0.983433	-0.0763119	-0.0923751	0.101221	0.518493	0.113698	-0.0789026	-0.0829454	-0.294376	-0.0979868	-0.126529	0.0132285	-0.14288	0.0370779	0.58521	-0.122042	0.165277	-0.176449	0.577691
[truncated: 27 more columns]
